# Supplementary material for: Unwelcome neighbours: Tracking the transmission of Streptococcus equi in the United Kingdom horse population
Source: Equine Vet J. 2025 Jul 20;58(2):533–48. doi: 10.1111/evj.14558 (PMC12892377; doi:10.1111/evj.14558)
Supplement: Supplementary file 3 — Table S1. The origins and details of 511 Streptococcus equi sequences recovered from UK horses between 30 December 2015 and 14 September 2022. [file EVJ-58-533-s007.xlsx]

## Sheet: Supp table 1
Table S1: The origins and details of 511 Streptococcus equi sequences recovered from UK horses between 30 December 2015 and 14 September 2022.
SES ID	ENA Alias	ENA Accession	Day	Month	Year	Longitude (of vet practice)	Latitude (of vet practice)	UK Region	Infection Status	MLST	SeM	Transphylo Tree	Transphylo cluster	McGlennon et al. fastBAPS group	Wilson et al. fastbaps group	Mitchell et al. fastbaps group
S001	S001	ERS20597727	17	3	2022	-0.04397	51.1499	Surrey	Undefined	151	9	Included	na	McG-4	Wilson-7	N/A - not in paper
S002	S002	ERS20597728	22	3	2022	-0.40171	51.8487	Bedfordshire	Undefined	151	80	Included	Cluster 3	McG-3	Wilson-7	N/A - not in paper
S003	S003	ERS20597729	23	11	2021	-3.84765	50.5536	Devon	Post infection screening	151	9	Included	Cluster 3 & Dartmoor	McG-3	Wilson-7	N/A - not in paper
S005	S005	ERS22115660	9	12	2021	-3.35757	51.4953	Glamorganshire	Acute	151	80	Included	Cluster 3	McG-3	N/A - not in paper	N/A - not in paper
S006	S006	ERS20597730	10	12	2021	-1.2631	53.5871	Doncaster	Undefined	151	204	Included	Cluster 1	McG-4	Wilson-7	N/A - not in paper
S007	S007	ERS20597731	25	4	2022	0.13985	50.8852	Sussex	Acute	151	9	Included	na	McG-3	Wilson-7	N/A - not in paper
S008	S008	ERS20597732	14	1	2022	-2.95218	50.8984	Somerset	Undefined	151	9	Included	Cluster 1	McG-4	Wilson-7	N/A - not in paper
S009	S009	ERS20597733	24	1	2022	-2.79991	51.4656	Somerset	Undefined	151	80	Included	Cluster 3	McG-3	Wilson-7	N/A - not in paper
S010	S010	ERS20597734	31	1	2022	-2.99312	51.7831	Monmouthshire	Undefined	151	80	Included	Cluster 3	McG-3	Wilson-7	N/A - not in paper
S011	S011	ERS20597735	31	1	2022	-2.99312	51.7831	Monmouthshire	Undefined	151	80	Included	Cluster 3	McG-3	Wilson-7	N/A - not in paper
S012	S012	ERS20597736	2	2	2022	-2.99312	51.7831	Monmouthshire	Acute	151	80	Included	Cluster 3	McG-3	Wilson-7	N/A - not in paper
S013	S013	ERS20597737	13	10	2021	-0.35837	51.1527	Surrey	Undefined	151	9	Included	na	McG-3	Wilson-7	N/A - not in paper
S014	S014	ERS20597738	23	2	2022	-2.99312	51.7831	Monmouthshire	Post infection screening	151	80	not included	na - removed sequential sample	McG-3	Wilson-7	N/A - not in paper
S015	S015	ERS20597739	27	10	2021	-0.6438	51.8793	Buckinghamshire	Undefined	151	incomplete = no allele	Included	Cluster 3	McG-3	Wilson-7	N/A - not in paper
S016	S016	ERS20597740	29	10	2021	-3.21738	55.894	Midlothian	Carrier	151	204	Included	Cluster 1	McG-4	Wilson-7	N/A - not in paper
S017	S017	ERS20597741	12	11	2021	-1.7452	51.9007	Gloucestershire	Acute	151	80	Included	Cluster 3	McG-3	Wilson-7	N/A - not in paper
S018	S018	ERS20597742	15	11	2021	-1.7452	51.9007	Gloucestershire	Undefined	151	80	Included	Cluster 3	McG-3	Wilson-7	N/A - not in paper
S019	S019	ERS20597743	15	11	2021	-1.7452	51.9007	Gloucestershire	Undefined	151	80	Included	Cluster 3	McG-3	Wilson-7	N/A - not in paper
S020	S020	ERS20597744	15	11	2021	-1.7452	51.9007	Gloucestershire	Undefined	151	80	Included	Cluster 3	McG-3	Wilson-7	N/A - not in paper
S021	S021	ERS20597745	15	11	2021	-1.7452	51.9007	Gloucestershire	Undefined	151	80	Included	Cluster 3	McG-3	Wilson-7	N/A - not in paper
S022	S022	ERS20597746	18	11	2021	-2.8903	56.6524	Angus	Acute	151	80	Included	Cluster 3	McG-3	Wilson-7	N/A - not in paper
S023	S023	ERS20597747	18	11	2021	-1.1484	53.969	North Yorkshire	Acute	151	80	Included	Cluster 3	McG-3	Wilson-7	N/A - not in paper
S024	S024	ERS20597748	19	11	2021	-3.21738	55.894	Midlothian	Acute	151	204	Included	Cluster 1	McG-4	Wilson-7	N/A - not in paper
S025	S025	ERS20597749	25	11	2021	-0.93986	52.1047	Northamptonshire	Post infection screening	151	9	Included	Cluster 3	McG-3	Wilson-7	N/A - not in paper
S026	S026	ERS20597750	5	1	2022	-3.5805	50.5344	Devon	Acute	151	48	Included	Cluster 3 & Dartmoor	McG-3	Wilson-7	N/A - not in paper
S027	S027	ERS20597751	21	1	2022	-3.8662	50.7195	Devon	Acute	151	9	Included	Cluster 3 & Dartmoor	McG-3	Wilson-7	N/A - not in paper
S028	S028	ERS20597752	9	2	2022	-0.80682	54.1317	Yorkshire	Undefined	151	248	Included	Cluster 3	McG-3	Wilson-7	N/A - not in paper
S029	S029	ERS20597753	9	2	2022	-0.80682	54.1317	Yorkshire	Undefined	151	248	Included	Cluster 3	McG-3	Wilson-7	N/A - not in paper
S031	S031	ERS20597754	14	3	2022	-0.80682	54.1317	Yorkshire	Undefined	151	248	Included	Cluster 3	McG-3	Wilson-7	N/A - not in paper
S032	S032	ERS20597755	1	4	2022	-1.88961	53.8718	West Yorkshire	Undefined	151	250	Included	Cluster 3	McG-3	Wilson-7	N/A - not in paper
S033	S033	ERS20597756	6	4	2022	-2.9885	56.324	Fife	Acute	151	80	Included	Cluster 3	McG-3	Wilson-7	N/A - not in paper
S034	S034	ERS20597757	6	4	2022	-2.2755	53.8289	kent	Post infection screening	151	80	Included	Cluster 3	McG-3	Wilson-7	N/A - not in paper
S035	S035	ERS20597758	28	2	2022	0.0312	51.7006	Essex	Carrier	151	80	Included	Cluster 3	McG-3	Wilson-7	N/A - not in paper
S036	S036	ERS20597759	1	3	2022	-3.81191	50.5769	Devon	Acute	151	77	Included	Cluster 3 & Dartmoor	McG-3	Wilson-7	N/A - not in paper
S037	S037	ERS20597760	1	3	2022	-2.21467	55.8002	Scottish Borders	Undefined	151	80	Included	Cluster 3	McG-3	Wilson-7	N/A - not in paper
S038	S038	ERS20597761	2	3	2022	-3.81191	50.5769	Devon	Post infection screening	151	251	Included	Cluster 3 & Dartmoor	McG-3	Wilson-7	N/A - not in paper
S039	S039	ERS20597762	3	3	2022	-3.81191	50.5769	Devon	Carrier	151	9	Included	Cluster 3 & Dartmoor	McG-3	Wilson-7	N/A - not in paper
S042	S042	ERS20597763	6	3	2022	-3.81191	50.5769	Devon	Subclinical	151	77	not included	na - removed sequential sample	McG-3	Wilson-7	N/A - not in paper
S043	S043	ERS20597764	5	3	2022	-3.81191	50.5769	Devon	Post infection screening	151	9	Included	Cluster 3 & Dartmoor	McG-3	Wilson-7	N/A - not in paper
S045	S045	ERS20597765	7	3	2022	-1.69712	52.3317	Warwickshire	Acute	151	80	Included	Cluster 3	McG-3	Wilson-7	N/A - not in paper
S046	S046	ERS20597766	8	3	2022	-3.742	55.6624	South Lanarkshire	Acute	151	80	Included	Cluster 3	McG-3	Wilson-7	N/A - not in paper
S048	S048	ERS20597767	15	3	2022	-1.5364	51.5113	Berkshire	Undefined	151	80	Included	Cluster 3	McG-3	Wilson-7	N/A - not in paper
S049	S049	ERS20597768	22	3	2022	-3.90113	50.5809	Devon	Post infection screening	151	single base deletion = no allele	not included	na - removed sequential sample	McG-3	Wilson-7	N/A - not in paper
S051	S051	ERS20597769	22	3	2022	-3.81191	50.5769	Devon	Post infection screening	151	9	not included	na - removed sequential sample	McG-3	Wilson-7	N/A - not in paper
S052	S052	ERS20597770	23	3	2022	-3.81191	50.5769	Devon	Post infection screening	151	251	not included	na - removed sequential sample	McG-3	Wilson-7	N/A - not in paper
S053	S053	ERS20597771	23	3	2022	-3.90113	50.5809	Devon	Acute	151	9	Included	Cluster 3 & Dartmoor	McG-3	Wilson-7	N/A - not in paper
S054	S054	ERS20597772	31	12	2021	-1.17478	54.4869	North Yorkshire	Acute	151	73	Included	Cluster 1	McG-4	Wilson-7	N/A - not in paper
S055	S055	ERS20597773	13	1	2022	-2.7644	53.019	Cheshire	Acute	151	9	Included	Cluster 3	McG-3	Wilson-7	N/A - not in paper
S056	S056	ERS20597774	29	6	2021	-1.85498	53.7239	West Yorkshire	Acute	151	252	Included	Cluster 3	McG-3	Wilson-7	N/A - not in paper
S057	S057	ERS20597775	30	6	2021	-1.37779	53.937	West Yorkshire	Undefined	151	80	Included	Cluster 3	McG-3	Wilson-7	N/A - not in paper
S058	S058	ERS22115661	1	10	2021	-3.90113	50.5809	Devon	Carrier	151	9	not included	na - removed sequential sample	McG-3	N/A - not in paper	N/A - not in paper
S059	S059	ERS20597776	29	7	2021	0.65886	51.8201	Essex	Acute	151	80	Included	Cluster 3	McG-3	Wilson-7	N/A - not in paper
S060	S060	ERS20597777	3	8	2021	-2.56712	53.0905	Cheshire	Carrier	151	9	Included	Cluster 1	McG-4	Wilson-7	N/A - not in paper
S061	S061	ERS20597778	11	8	2021	-1.37779	53.937	West Yorkshire	Undefined	151	80	Included	Cluster 3	McG-3	Wilson-7	N/A - not in paper
S063	S063	ERS20597780	20	8	2021	-2.86074	52.7918	Shropshire	Acute	151	80	Included	Cluster 3	McG-3	Wilson-7	N/A - not in paper
S064	S064	ERS20597781	26	8	2021	-2.13479	53.1247	Staffordshire	Acute	151	80	Included	Cluster 3	McG-3	Wilson-7	N/A - not in paper
S065	S065	ERS20597782	25	8	2021	-0.40171	51.8487	Bedfordshire	Acute	151	80	Included	Cluster 3	McG-3	Wilson-7	N/A - not in paper
S066	S066	ERS20597783	6	9	2021	-3.36034	50.9543	Somerset	Acute	151	253	Included	Cluster 2	McG-5	Wilson-7	N/A - not in paper
S068	S068	ERS20597785	1	10	2021	-3.90113	50.5809	Devon	Carrier	151	9	Included	Cluster 3 & Dartmoor	McG-3	Wilson-7	N/A - not in paper
S069	S069	ERS20597786	1	10	2021	-3.90113	50.5809	Devon	Carrier	151	9	Included	Cluster 3 & Dartmoor	McG-3	Wilson-7	N/A - not in paper
S070	S070	ERS20597787	1	10	2021	-3.90113	50.5809	Devon	Undefined	151	9	Included	Cluster 3 & Dartmoor	McG-3	Wilson-7	N/A - not in paper
S071	S071	ERS20597788	1	10	2021	-3.90113	50.5809	Devon	Acute	151	9	Included	Cluster 3 & Dartmoor	McG-3	Wilson-7	N/A - not in paper
S072	S072	ERS20597789	1	10	2021	-3.90113	50.5809	Devon	Post infection screening	151	9	Included	Cluster 3 & Dartmoor	McG-3	Wilson-7	N/A - not in paper
S073	S073	ERS20597790	1	10	2021	-3.90113	50.5809	Devon	Carrier	151	9	not included	na - removed sequential sample	McG-3	Wilson-7	N/A - not in paper
S074	S074	ERS20597791	1	10	2021	-3.90113	50.5809	Devon	Post infection screening	151	9	Included	Cluster 3 & Dartmoor	McG-3	Wilson-7	N/A - not in paper
S075	S075	ERS20597792	1	10	2021	-3.90113	50.5809	Devon	Post infection screening	151	9	Included	Cluster 3 & Dartmoor	McG-3	Wilson-7	N/A - not in paper
S076	S076	ERS20597793	6	10	2021	-0.47189	52.8007	Lincolnshire	Acute	151	80	Included	Cluster 3	McG-3	Wilson-7	N/A - not in paper
S077	S077	ERS20597794	25	1	2022	-2.21467	55.8002	Scottish Borders	Acute	151	80	Included	Cluster 3	McG-3	Wilson-7	N/A - not in paper
S078	S078	ERS20597795	25	1	2022	-2.21467	55.8002	Scottish Borders	Acute	151	80	Included	Cluster 3	McG-3	Wilson-7	N/A - not in paper
S079	S079	ERS20597796	15	10	2021	-3.90113	50.5809	Devon	Carrier	151	9	not included	na - removed sequential sample	McG-3	Wilson-7	N/A - not in paper
S080	S080	ERS20597797	15	10	2021	-3.90113	50.5809	Devon	Carrier	151	9	not included	na - removed sequential sample	McG-3	Wilson-7	N/A - not in paper
S081	S081	ERS20597798	16	10	2021	-3.90113	50.5809	Devon	Carrier	151	incomplete = no allele	not included	na - removed sequential sample	McG-3	Wilson-7	N/A - not in paper
S082	S082	ERS20597799	16	10	2021	-3.90113	50.5809	Devon	Carrier	151	9	not included	na - removed sequential sample	McG-3	Wilson-7	N/A - not in paper
S083	S083	ERS20597800	2	11	2021	-2.9019	53.0656	Clwyd	Acute	151	80	Included	Cluster 3	McG-3	Wilson-7	N/A - not in paper
S084	S084	ERS20597801	14	11	2021	-3.81191	50.5769	Devon	Carrier	151	9	Included	Cluster 3 & Dartmoor	McG-3	Wilson-7	N/A - not in paper
S085	S085	ERS20597802	14	11	2021	-3.81191	50.5769	Devon	Carrier	151	9	Included	Cluster 3 & Dartmoor	McG-3	Wilson-7	N/A - not in paper
S086	S086	ERS20597803	23	11	2021	-3.02752	53.2896	Cheshire	Undefined	151	80	Included	Cluster 3	McG-3	Wilson-7	N/A - not in paper
S087	S087	ERS20597804	30	11	2021	-1.75844	52.7168	Staffordshire	Acute	151	173	Included	Cluster 6	McG-5	Wilson-7	N/A - not in paper
S088	S088	ERS20597805	14	12	2021	1.2953	52.7257	Norfolk	Acute	151	80	Included	Cluster 3	McG-3	Wilson-7	N/A - not in paper
S089	S089	ERS20597806	1	2	2022	-2.21467	55.8002	Scottish Borders	Post infection screening	151	80	Included	Cluster 3	McG-3	Wilson-7	N/A - not in paper
S090	S090	ERS20597807	1	2	2022	-4.00651	51.5933	Swansea	Acute	151	80	Included	Cluster 3	McG-3	Wilson-7	N/A - not in paper
S091	S091	ERS20597808	7	2	2022	0.40363	52.2432	Suffolk	Undefined	151	248	Included	Cluster 3	McG-3	Wilson-7	N/A - not in paper
S092	S092	ERS20597809	17	2	2022	0.65886	51.8201	Essex	Undefined	151	80	Included	Cluster 3	McG-3	Wilson-7	N/A - not in paper
S093	S093	ERS20597810	17	2	2022	-4.6912	55.3543	Ayrshire	Acute	151	80	Included	Cluster 3	McG-3	Wilson-7	N/A - not in paper
S094	S094	ERS20597811	23	11	2021	-0.39417	50.9466	West Sussex	Acute	151	9	Included	Cluster 1	McG-4	Wilson-7	N/A - not in paper
S095	S095	ERS20597812	16	10	2021	-3.90113	50.5809	Devon	Carrier	151	170	not included	na - removed sequential sample	McG-3	Wilson-7	N/A - not in paper
S096	S096	ERS20597813	16	10	2021	-3.90113	50.5809	Devon	Carrier	151	9	not included	na - removed sequential sample	McG-3	Wilson-7	N/A - not in paper
S097	31741_2#1	ERS20597338	2	1	2019	-1.46987	52.0162	Oxfordshire	Acute	151	173	Included	Cluster 6	McG-5	Wilson-7	Mitchell-2
S098	31741_2#2	ERS20597438	4	2	2016	-2.56712	53.0905	Cheshire	Post infection screening	151	173	Included	Cluster 6	McG-5	Wilson-7	Mitchell-2
S099	31741_2#3	ERS20597538	31	1	2018	-2.778	51.3432	Somerset	Undefined	151	9	Included	Cluster 2	McG-5	Wilson-7	Mitchell-2
S100	31741_2#4	ERS20597629	24	4	2018	-5.47116	56.4138	Argyll and Bute	Acute	151	9	Included	Cluster 3	McG-3	Wilson-7	Mitchell-2
S101	31741_2#5	ERS20597640	25	4	2018	-0.72204	51.4448	Berkshire	Acute	151	254	not included	na - removed sequential sample	McG-5	Wilson-7	Mitchell-2
S102	31741_2#6	ERS20597650	31	12	2018	-1.43802	53.3361	Derbyshire	Undefined	151	9	Included	Cluster 3	McG-3	Wilson-7	Mitchell-2
S103	31741_2#7	ERS20597660	4	2	2016	-2.56712	53.0905	Cheshire	Post infection screening	151	173	Included	Cluster 6	McG-5	Wilson-7	Mitchell-2
S104	31741_2#8	ERS20597671	1	2	2018	-2.56712	53.0905	Cheshire	Undefined	151	9	Included	Cluster 2	McG-5	Wilson-7	Mitchell-2
S105	31741_2#9	ERS20597682	25	4	2018	-0.72204	51.4448	Berkshire	Acute	151	254	Included	Cluster 4	McG-5	Wilson-7	Mitchell-2
S106	31741_2#10	ERS20597339	7	1	2019	-1.46987	52.0162	Oxfordshire	Acute	151	173	Included	Cluster 6	McG-5	Wilson-7	Mitchell-2
S107	31741_2#11	ERS20597350	5	2	2016	-3.8662	50.7195	Devon	Post infection screening	151	9	Included	na	McG-3	Wilson-7	Mitchell-2
S108	31741_2#12	ERS20597358	15	2	2018	-1.75844	52.7168	Staffordshire	Acute	151	173	Included	Cluster 6	McG-5	Wilson-7	Mitchell-2
S109	31741_2#13	ERS20597367	24	5	2018	-1.75844	52.7168	Staffordshire	Undefined	151	173	not included	na - removed sequential sample	McG-5	Wilson-7	Mitchell-2
S110	31741_2#14	ERS20597377	8	1	2019	-2.99312	51.7831	Monmouthshire	Acute	151	9	Included	Cluster 3	McG-3	Wilson-7	Mitchell-2
S111	31741_2#15	ERS20597386	5	2	2016	-3.8662	50.7195	Devon	Post infection screening	151	9	not included	na - removed sequential sample	McG-3	Wilson-7	Mitchell-2
S112	31741_2#16	ERS20597396	16	11	2017	-0.91924	52.4759	Leicestershire	Acute	151	173	Included	Cluster 6	McG-5	Wilson-7	Mitchell-2
S113	31741_2#17	ERS20597407	14	6	2018	0.30956	51.7072	Essex	Undefined	179	62	Included	na	McG-7	Wilson-7	Mitchell-2
S114	31741_2#18	ERS20597416	10	1	2019	-2.18892	51.6064	Gloucestershire	Undefined	151	9	Included	Cluster 1	McG-4	Wilson-7	Mitchell-2
S115	31741_2#19	ERS20597427	5	2	2016	-3.6444	50.7836	Devon	Acute	151	9	Included	na	McG-3	Wilson-7	Mitchell-2
S116	31741_2#20	ERS20597439	21	11	2017	-3.4333	50.6582	Devon	Acute	151	173	Included	Cluster 6	McG-5	Wilson-7	Mitchell-2
S117	31741_2#22	ERS20597460	9	1	2019	-2.60085	52.3161	Worcestershire	Acute	151	173	Included	Cluster 6	McG-5	Wilson-7	Mitchell-2
S118	31741_2#23	ERS20597470	9	2	2016	-3.44314	56.1621	Perthshire	Acute	151	9	Included	na	McG-4	Wilson-7	Mitchell-2
S119	31741_2#24	ERS20597480	26	2	2018	-0.9162	53.992	East Yorkshire	Post infection screening	151	156	not included	na - removed sequential sample	McG-5	Wilson-7	Mitchell-2
S120	31741_2#25	ERS20597490	25	5	2018	-3.74195	55.6624	Lanarkshire	Post infection screening	151	9	Included	Cluster 3	McG-3	Wilson-7	Mitchell-2
S121	31741_2#26	ERS20597500	14	1	2019	-2.18892	51.6064	Gloucestershire	Undefined	151	9	Included	Cluster 1	McG-4	Wilson-7	Mitchell-2
S123	31741_2#28	ERS20597517	7	3	2018	0.65886	51.8201	Essex	Post infection screening	151	173	Included	Cluster 6	McG-5	Wilson-7	Mitchell-2
S124	31741_2#29	ERS20597527	8	3	2018	-1.91403	54.9718	Northumberland	Acute	151	9	Included	Cluster 3	McG-3	Wilson-7	Mitchell-2
S125	31741_2#30	ERS20597539	21	8	2018	0.30956	51.7072	Essex	Carrier	179	62	Included	na	McG-7	Wilson-7	Mitchell-2
S126	31741_2#31	ERS20597549	12	1	2019	-3.74195	55.6624	Lanarkshire	Acute	151	9	Included	Cluster 3	McG-3	Wilson-7	Mitchell-2
S127	31741_2#32	ERS20597559	22	2	2016	-0.21427	52.3902	Cambridgeshire	Undefined	151	9	Included	Cluster 5	McG-5	Wilson-7	Mitchell-2
S128	31741_2#33	ERS20597569	8	3	2018	-1.91403	54.9718	Northumberland	Acute	151	9	not included	na - removed sequential sample	McG-3	Wilson-7	Mitchell-2
S129	31741_2#35	ERS20597590	11	1	2019	-2.34418	53.5438	Greater Manchester	Acute	151	173	Included	Cluster 6	McG-5	Wilson-7	Mitchell-2
S130	31741_2#36	ERS20597601	22	2	2016	-1.3352	50.9699	Hampshire	Acute	151	173	Included	Cluster 6	McG-5	Wilson-7	Mitchell-2
S131	31741_2#37	ERS20597611	6	3	2018	-0.9454	53.0794	Nottinghamshire	Post infection screening	151	173	Included	Cluster 6	McG-5	Wilson-7	Mitchell-2
S132	31741_2#38	ERS20597622	10	10	2018	1.5886	52.3796	Suffolk	Acute	151	9	Included	Cluster 4	McG-5	Wilson-7	Mitchell-2
S133	31741_2#39	ERS20597628	14	1	2019	1.37226	52.5358	Norfolk	Acute	151	173	Included	Cluster 6	McG-5	Wilson-7	Mitchell-2
S134	31741_2#40	ERS20597630	7	3	2016	-1.75844	52.7168	Staffordshire	Undefined	151	9	Included	Cluster 2	McG-5	Wilson-7	Mitchell-2
S135	31741_2#41	ERS20597631	1	2	2018	-1.47564	52.9219	Derbyshire	Undefined	151	9	Included	Cluster 5	McG-5	Wilson-7	Mitchell-2
S136	31741_2#42	ERS20597632	16	10	2018	-2.86074	52.7918	Shropshire	Acute	151	9	Included	Cluster 1	McG-4	Wilson-7	Mitchell-2
S137	31741_2#43	ERS20597633	25	1	2019	-1.7452	51.9007	Gloucestershire	Acute	151	9	Included	Cluster 1	McG-4	Wilson-7	Mitchell-2
S138	31741_2#44	ERS20597634	18	1	2016	-1.43802	53.3361	South Yorkshire	Undefined	151	9	Included	na	McG-4	Wilson-7	Mitchell-2
S139	31741_2#45	ERS20597635	1	3	2018	-1.57669	50.8726	Hampshire	Undefined	151	76	Included	na	McG-6	Wilson-7	Mitchell-2
S140	31741_2#46	ERS20597636	18	10	2018	-2.13479	53.1247	Staffordshire	Post infection screening	151	9	Included	na	McG-3	Wilson-7	Mitchell-2
S141	31741_2#47	ERS20597637	31	1	2019	-0.03623	51.0475	Sussex	Undefined	151	9	Included	Cluster 3	McG-3	Wilson-7	Mitchell-2
S142	31741_2#48	ERS20597638	11	3	2016	-0.9126	52.0407	Buckinghamshire	Carrier	151	9	Included	Cluster 2	McG-5	Wilson-7	Mitchell-2
S143	31741_2#49	ERS20597639	1	3	2018	-1.57669	50.8726	Hampshire	Undefined	151	173	Included	Cluster 6	McG-5	Wilson-7	Mitchell-2
S144	31741_2#50	ERS20597641	8	9	2018	-4.14475	51.8829	Pembrokeshire	Acute	151	9	Included	Cluster 2	McG-5	Wilson-7	Mitchell-2
S145	31741_2#51	ERS20597642	12	2	2019	-0.39417	50.9466	Sussex	Undefined	151	9	Included	Cluster 3	McG-3	Wilson-7	Mitchell-2
S147	31741_2#54	ERS20597644	16	9	2018	-1.80194	52.3105	Warwickshire	Acute	179	255	Included	na	McG-1	Wilson-4	Mitchell-5
S148	31741_2#55	ERS20597645	12	2	2019	-0.39417	50.9466	Sussex	Undefined	151	9	Included	Cluster 3	McG-3	Wilson-7	Mitchell-2
S149	31741_2#56	ERS20597646	15	3	2016	-0.81548	51.4401	Berkshire	Acute	179	9	Included	na	McG-8	Wilson-7	Mitchell-2
S150	31741_2#57	ERS20597647	15	3	2016	-0.81548	51.4401	Berkshire	Acute	179	9	not included	na - removed sequential sample	McG-8	Wilson-7	Mitchell-2
S151	31741_2#58	ERS20597648	26	3	2018	-0.6059	51.8022	Hertfordshire	Acute	151	9	Included	Cluster 3	McG-3	Wilson-7	Mitchell-2
S152	31741_2#59	ERS20597649	17	10	2018	0.0312	51.7006	Essex	Carrier	151	9	Included	Cluster 3	McG-3	Wilson-7	Mitchell-2
S153	31741_2#60	ERS20597651	12	2	2019	-0.39417	50.9466	Sussex	Undefined	151	9	not included	na - removed sequential sample	McG-3	Wilson-7	Mitchell-2
S154	31741_2#61	ERS20597652	16	3	2016	0.0164	51.0887	Sussex	Acute	151	9	Included	Cluster 2	McG-5	Wilson-7	Mitchell-2
S155	31741_2#62	ERS20597653	28	3	2018	-0.9454	53.0794	Nottinghamshire	Post infection screening	151	173	Included	Cluster 6	McG-5	Wilson-7	Mitchell-2
S156	31741_2#64	ERS20597654	16	2	2019	-2.08937	49.1769	Channel Islands	Acute	151	9	Included	Cluster 1	McG-4	Wilson-7	Mitchell-2
S157	31741_2#65	ERS20597655	16	3	2016	0.6855	51.9882	Essex	Undefined	151	173	Included	Cluster 6	McG-5	Wilson-7	Mitchell-2
S158	31741_2#66	ERS20597656	3	1	2017	-1.2612	51.1034	Hampshire	Acute	151	9	Included	Cluster 4	McG-5	Wilson-7	Mitchell-2
S160	31741_2#68	ERS20597658	19	2	2019	-2.19727	57.5166	Aberdeenshire	Acute	151	205	Included	Cluster 3	McG-3	Wilson-7	Mitchell-2
S161	31741_2#69	ERS20597659	21	3	2016	-0.81548	51.4401	Berkshire	Undefined	179	9	Included	na	McG-8	Wilson-7	Mitchell-2
S162	31741_2#70	ERS20597661	7	1	2017	0.5125	51.6491	Essex	Undefined	151	173	Included	Cluster 6	McG-5	Wilson-7	Mitchell-2
S163	31741_2#71	ERS20597662	28	11	2018	-2.22478	53.5436	Greater Manchester	Acute	151	9	Included	Cluster 3	McG-3	Wilson-7	Mitchell-2
S164	31741_2#72	ERS20597663	21	2	2019	-2.29738	53.2353	Cheshire	Acute	151	173	Included	na	McG-4	Wilson-7	Mitchell-2
S165	31741_2#73	ERS20597664	21	3	2016	-0.90548	52.767	Leicestershire	Undefined	151	9	Included	Cluster 2	McG-5	Wilson-7	Mitchell-2
S167	31741_2#74	ERS20597665	7	1	2017	0.5125	51.6491	Essex	Undefined	151	173	not included	na - removed sequential sample	McG-5	Wilson-7	Mitchell-2
S168	31741_2#75	ERS20597666	13	12	2018	-1.88961	53.8718	West Yorkshire	Undefined	151	256	Included	Cluster 2	McG-5	Wilson-7	Mitchell-2
S169	31741_2#76	ERS20597667	13	12	2018	-2.58789	53.613	Lancashire	Acute	151	9	Included	Cluster 3	McG-3	Wilson-7	Mitchell-2
S170	31741_2#77	ERS20597668	23	3	2016	-2.38194	53.7988	Lancashire	Acute	151	9	Included	na	McG-3	Wilson-7	Mitchell-2
S171	31741_2#78	ERS20597669	7	1	2017	0.5125	51.6491	Essex	Undefined	151	173	not included	na - removed sequential sample	McG-5	Wilson-7	Mitchell-2
S172	31741_2#79	ERS20597670	6	12	2018	0.32809	52.6119	Norfolk	Acute	151	9	Included	Cluster 3	McG-3	Wilson-7	Mitchell-2
S173	31741_2#80	ERS20597672	2	1	2019	-0.93986	52.1047	Northamptonshire	Undefined	151	9	Included	na	McG-3	Wilson-7	Mitchell-2
S174	31741_2#81	ERS20597673	24	3	2016	0.23905	52.4061	Cambridgeshire	Acute	151	9	Included	Cluster 5	McG-5	Wilson-7	Mitchell-2
S175	31741_2#82	ERS20597674	5	1	2017	-1.1484	53.969	North Yorkshire	Undefined	179	9	Included	na	McG-8	Wilson-7	Mitchell-2
S176	31741_2#83	ERS20597675	22	1	2019	-1.91403	54.9718	Cheshire	Undefined	151	9	Included	na	McG-3	Wilson-7	Mitchell-2
S177	31741_2#84	ERS20597676	8	1	2019	-2.54013	53.5987	Lancashire	Acute	151	173	Included	Cluster 6	McG-5	Wilson-7	Mitchell-2
S178	31741_2#85	ERS20597677	7	3	2019	-0.03623	51.0475	Sussex	Undefined	151	9	not included	na - removed sequential sample	McG-3	Wilson-7	Mitchell-2
S179	31741_2#86	ERS20597678	11	1	2019	-0.93986	52.1047	Northamptonshire	Carrier	151	9	Included	Cluster 1	McG-4	Wilson-7	Mitchell-2
S180	31741_2#87	ERS20597679	29	3	2016	-0.71637	51.4951	Berkshire	Acute	179	257	Included	na	McG-8	Wilson-7	Mitchell-2
S181	31741_2#88	ERS20597680	5	1	2017	0.59533	51.6754	Essex	Undefined	151	9	Included	Cluster 4	McG-5	Wilson-7	Mitchell-2
S182	31741_2#89	ERS20597681	12	4	2019	-0.68982	52.2993	Northamptonshire	Carrier	179	200	Included	na	McG-7	Wilson-7	Mitchell-2
S183	31741_2#90	ERS20597683	11	1	2019	-2.66583	53.2525	Cheshire	Acute	151	9	Included	Cluster 3	McG-3	Wilson-7	Mitchell-2
S184	31741_2#91	ERS20597684	4	4	2016	-2.29738	53.2353	Cheshire	Undefined	151	9	Included	Cluster 2	McG-5	Wilson-7	Mitchell-2
S185	31741_2#92	ERS20597685	9	1	2017	-3.35757	51.4953	Glamorganshire	Undefined	151	173	Included	Cluster 6	McG-5	Wilson-7	Mitchell-2
S187	31741_2#94	ERS20597687	11	1	2019	-2.66583	53.2525	Cheshire	Acute	151	9	Included	Cluster 3	McG-3	Wilson-7	Mitchell-2
S188	31741_2#95	ERS20597688	4	4	2016	0.38725	51.8539	Essex	Acute	151	9	Included	na	McG-6	Wilson-7	Mitchell-2
S189	31741_2#96	ERS20597689	9	1	2017	-3.35757	51.4953	Glamorganshire	Undefined	151	173	Included	Cluster 6	McG-5	Wilson-7	Mitchell-2
S190	31741_2#97	ERS20597690	26	7	2018	-2.99312	51.7831	Monmouthshire	Carrier	151	9	Included	Cluster 2	McG-5	Wilson-7	Mitchell-2
S192	31741_2#99	ERS20597692	4	4	2016	-1.7452	51.9007	Gloucestershire	Acute	151	9	Included	Cluster 2	McG-5	Wilson-7	Mitchell-2
S193	31741_2#100	ERS20597340	9	1	2017	-2.09828	54.9755	Northumberland	Carrier	151	9	Included	Cluster 1	McG-4	Wilson-7	Mitchell-2
S194	31741_2#101	ERS20597341	17	8	2018	-1.37809	50.9736	Hampshire	Undefined	151	76	Included	na	McG-6	Wilson-7	Mitchell-2
S195	31741_2#102	ERS20597342	15	1	2019	-1.57048	54.7096	Durham	Undefined	151	9	Included	Cluster 2	McG-5	Wilson-7	Mitchell-2
S196	31741_2#103	ERS20597343	5	4	2016	-1.7452	51.9007	Gloucestershire	Undefined	151	258	not included	na - removed sequential sample	McG-5	Wilson-7	Mitchell-2
S197	31741_2#104	ERS20597344	16	1	2017	-1.4876	53.5547	South Yorkshire	Carrier	179	9	Included	Cluster 7	McG-8	Wilson-7	Mitchell-2
S198	31741_2#105	ERS20597345	13	3	2019	0.99304	52.1945	Suffolk	Acute	179	255	Included	na	McG-1	Wilson-4	Mitchell-5
S199	31741_2#106	ERS20597346	15	1	2019	-2.58789	53.613	Lancashire	Post infection screening	151	9	Included	Cluster 3	McG-3	Wilson-7	Mitchell-2
S201	31741_2#108	ERS20597348	16	1	2017	-1.7452	51.9007	Gloucestershire	Acute	151	9	Included	Cluster 2	McG-5	Wilson-7	Mitchell-2
S202	31741_2#109	ERS20597349	20	5	2019	-0.91924	52.4759	Leicestershire	Post infection screening	151	259	Included	Cluster 5	McG-5	Wilson-7	Mitchell-2
S203	31741_2#111	ERS20597351	15	4	2016	-1.3986	50.8535	Hampshire	Acute	151	48	Included	na	McG-6	Wilson-7	Mitchell-2
S204	31741_2#112	ERS20597352	17	1	2017	-1.75844	52.7168	Staffordshire	Undefined	151	9	Included	Cluster 2	McG-5	Wilson-7	Mitchell-2
S205	31741_2#113	ERS20597353	18	1	2017	-3.35757	51.4953	Glamorganshire	Acute	151	173	Included	Cluster 6	McG-5	Wilson-7	Mitchell-2
S206	31741_2#115	ERS20597354	25	2	2019	-2.54013	53.5987	Lancashire	Post infection screening	151	173	not included	na - removed sequential sample	McG-5	Wilson-7	Mitchell-2
S207	31741_2#116	ERS20597355	15	4	2016	-1.3986	50.8535	Hampshire	Acute	151	48	Included	na	McG-6	Wilson-7	Mitchell-2
S208	31741_2#117	ERS20597356	25	1	2017	-1.75844	52.7168	Staffordshire	Acute	151	9	Included	Cluster 2	McG-5	Wilson-7	Mitchell-2
S209	31741_2#119	ERS20597357	25	2	2019	-2.39544	53.2454	Cheshire	Undefined	151	72	Included	Cluster 3	McG-3	Wilson-7	Mitchell-2
S210	31741_2#120	ERS20597359	18	4	2016	-0.04397	51.1499	Surrey	Acute	151	9	Included	na	McG-3	Wilson-7	Mitchell-2
S211	31741_2#121	ERS20597360	24	1	2017	-4.2531	57.5307	Inverness	Carrier	179	9	Included	na	McG-7	Wilson-7	Mitchell-2
S212	31741_2#123	ERS20597361	21	12	2018	-3.28009	50.9127	Devon	Acute	151	9	Included	Cluster 3	McG-3	Wilson-7	Mitchell-2
S213	31741_2#124	ERS20597362	18	4	2016	-2.29738	53.2353	Cheshire	Post infection screening	151	9	Included	Cluster 2	McG-5	Wilson-7	Mitchell-2
S214	31741_2#125	ERS20597363	24	1	2017	-4.2531	57.5307	Inverness	Carrier	179	9	not included	na - removed sequential sample	McG-7	Wilson-7	Mitchell-2
S215	31741_2#127	ERS20597364	3	1	2019	-2.99312	51.7831	Monmouthshire	Acute	151	9	Included	Cluster 3	McG-3	Wilson-7	Mitchell-2
S216	31741_2#128	ERS20597365	20	4	2016	0.0164	51.0887	Sussex	Undefined	151	9	Included	Cluster 2	McG-5	Wilson-7	Mitchell-2
S217	31741_2#129	ERS20597366	27	1	2017	-3.97196	56.1162	Perthshire	Acute	151	256	Included	Cluster 2	McG-5	Wilson-7	Mitchell-2
S218	31741_2#130	ERS20597368	12	4	2018	-0.53964	51.6322	Buckinghamshire	Undefined	151	truncated = no allele	Included	Cluster 3	McG-3	Wilson-7	Mitchell-2
S219	31741_2#131	ERS20597369	16	1	2019	0.40363	52.2432	Suffolk	Undefined	151	205	Included	Cluster 3	McG-3	Wilson-7	Mitchell-2
S220	31741_2#132	ERS20597370	20	4	2016	0.0164	51.0887	Sussex	Undefined	151	9	Included	Cluster 2	McG-5	Wilson-7	Mitchell-2
S221	31741_2#133	ERS20597371	6	2	2017	-3.35757	51.4953	Glamorganshire	Post infection screening	151	173	not included	na - removed sequential sample	McG-5	Wilson-7	Mitchell-2
S222	31741_2#135	ERS20597372	22	1	2019	-4.76261	51.8098	Pembrokeshire	Acute	151	9	Included	Cluster 5	McG-5	Wilson-7	Mitchell-2
S223	31741_2#136	ERS20597373	25	4	2016	0.13985	50.8852	Sussex	Acute	151	9	Included	Cluster 2	McG-5	Wilson-7	Mitchell-2
S224	31741_2#137	ERS20597374	8	2	2017	-1.4876	53.5547	South Yorkshire	Post infection screening	179	9	not included	na - removed sequential sample	McG-8	Wilson-7	Mitchell-2
S225	31741_2#138	ERS20597375	8	6	2018	-2.6832	51.2062	Somerset	Acute	151	173	Included	Cluster 6	McG-5	Wilson-7	Mitchell-2
S226	31741_2#139	ERS20597376	31	1	2019	0.32809	52.6119	Norfolk	Undefined	151	173	Included	Cluster 6	McG-5	Wilson-7	Mitchell-2
S228	31741_2#141	ERS20597379	9	5	2016	-4.76261	51.8098	Pembrokeshire	Undefined	151	260	Included	Cluster 6	McG-5	Wilson-7	Mitchell-2
S229	31741_2#142	ERS20597380	10	2	2017	0.0164	51.0887	Sussex	Undefined	151	9	Included	na	McG-5	Wilson-7	Mitchell-2
S230	31741_2#144	ERS20597381	15	2	2019	-0.17171	51.9551	Hertfordshire	Carrier	151	9	Included	Cluster 1	McG-4	Wilson-7	Mitchell-2
S231	31741_2#146	ERS20597382	13	2	2017	-0.04397	51.1499	Surrey	Acute	151	9	Included	Cluster 5	McG-5	Wilson-7	Mitchell-2
S232	31741_2#147	ERS20597383	14	5	2019	0.30956	51.7072	Essex	Undefined	151	9	Included	na	McG-5	Wilson-7	Mitchell-2
S233	31741_2#148	ERS20597384	25	2	2019	0.40363	52.2432	Suffolk	Undefined	151	9	Included	na	McG-3	Wilson-7	Mitchell-2
S234	31741_2#149	ERS20597385	4	1	2016	-2.29738	53.2353	Cheshire	Post infection screening	151	173	Included	Cluster 6	McG-5	Wilson-7	Mitchell-2
S235	31741_2#150	ERS20597387	15	2	2017	-2.0977	51.5833	Wiltshire	Post infection screening	151	9	Included	na	McG-5	Wilson-7	Mitchell-2
S236	31741_2#151	ERS20597388	8	1	2018	-0.0794	52.0247	Hertfordshire	Acute	151	9	Included	Cluster 1	McG-4	Wilson-7	Mitchell-2
S237	31741_2#152	ERS20597389	26	2	2019	-1.74634	51.9013	Gloucestershire	Acute	179	9	Included	Cluster 7	McG-8	Wilson-7	Mitchell-2
S238	31741_2#153	ERS20597390	9	5	2016	-4.76261	51.8098	Pembrokeshire	Post infection screening	151	173	Included	Cluster 6	McG-5	Wilson-7	Mitchell-2
S239	31741_2#154	ERS20597391	17	2	2017	1.3944	51.2185	Kent	Acute	151	173	Included	Cluster 6	McG-5	Wilson-7	Mitchell-2
S240	31741_2#155	ERS20597392	1	6	2019	-1.33298	51.414	Oxfordshire	Undefined	151	9	Included	Cluster 3	McG-3	Wilson-7	Mitchell-2
S241	31741_2#157	ERS20597393	10	5	2016	-3.35757	51.4953	Glamorganshire	Undefined	151	173	Included	Cluster 6	McG-5	Wilson-7	Mitchell-2
S242	31741_2#158	ERS20597394	25	2	2017	1.2359	52.1879	Suffolk	Acute	151	9	Included	Cluster 2	McG-5	Wilson-7	Mitchell-2
S243	31741_2#159	ERS20597395	28	3	2018	-0.9454	53.0794	Nottinghamshire	Post infection screening	151	173	not included	na - removed sequential sample	McG-5	Wilson-7	Mitchell-2
S244	31741_2#160	ERS20597397	21	3	2019	-2.99312	51.7831	Monmouthshire	Post infection screening	151	9	not included	na - removed sequential sample	McG-3	Wilson-7	Mitchell-2
S245	31741_2#161	ERS20597398	1	6	2016	-0.7703	51.5377	Berkshire	Acute	151	9	Included	Cluster 2	McG-5	Wilson-7	Mitchell-2
S246	31741_2#162	ERS20597399	2	3	2017	0.6855	51.9882	Essex	Acute	151	9	Included	Cluster 5	McG-5	Wilson-7	Mitchell-2
S247	31741_2#163	ERS20597400	5	1	2017	0.90805	51.1283	Kent	Post infection screening	151	9	Included	na	McG-3	Wilson-7	Mitchell-2
S248	31741_2#164	ERS20597401	24	3	2019	-4.76261	51.8098	Pembrokeshire	Acute	151	9	Included	Cluster 3	McG-3	Wilson-7	Mitchell-2
S249	31741_2#165	ERS20597402	14	7	2017	-3.74195	55.6624	Lanarkshire	Acute	151	9	Included	Cluster 2	McG-5	Wilson-7	Mitchell-2
S250	31741_2#166	ERS20597403	2	6	2016	-0.7703	51.5377	Berkshire	Acute	151	9	Included	Cluster 2	McG-5	Wilson-7	Mitchell-2
S251	31741_2#167	ERS20597404	6	3	2017	-3.44314	56.1621	Perthshire	Acute	151	9	Included	Cluster 2	McG-5	Wilson-7	Mitchell-2
S252	31741_2#168	ERS20597405	25	3	2019	-1.43802	53.3361	Derbyshire	Undefined	151	9	Included	Cluster 3	McG-3	Wilson-7	Mitchell-2
S253	31741_2#169	ERS20597406	27	3	2019	-1.46987	52.0162	Oxfordshire	Post infection screening	151	173	not included	na - removed sequential sample	McG-5	Wilson-7	Mitchell-2
S254	31741_2#170	ERS20597408	2	6	2016	-0.7703	51.5377	Berkshire	Acute	151	9	not included	na - removed sequential sample	McG-5	Wilson-7	Mitchell-2
S255	31741_2#171	ERS20597409	13	3	2017	0.4856	52.2685	Suffolk	Undefined	179	200	Included	na	McG-7	Wilson-7	Mitchell-2
S256	31741_2#174	ERS20597410	15	4	2019	1.22037	52.523	Norfolk	Carrier	151	9	Included	Cluster 3	McG-3	Wilson-7	Mitchell-2
S257	31741_2#175	ERS20597411	31	5	2016	-1.1484	53.969	North Yorkshire	Acute	151	9	Included	Cluster 2	McG-5	Wilson-7	Mitchell-2
S258	31741_2#176	ERS20597412	13	3	2017	-2.778	51.3432	Somerset	Post infection screening	179	9	Included	na	McG-8	Wilson-7	Mitchell-2
S259	31741_2#177	ERS20597413	15	4	2019	1.22037	52.523	Norfolk	Carrier	151	9	not included	na - removed sequential sample	McG-3	Wilson-7	Mitchell-2
S260	31741_2#178	ERS20597414	31	5	2016	-1.1484	53.969	North Yorkshire	Carrier	151	9	Included	Cluster 2	McG-5	Wilson-7	Mitchell-2
S262	31741_2#180	ERS20597417	4	1	2016	-2.29738	53.2353	Cheshire	Post infection screening	151	173	not included	na - removed sequential sample	McG-5	Wilson-7	Mitchell-2
S263	31741_2#181	ERS20597418	4	3	2019	-1.25861	52.331	Northamptonshire	Acute	151	9	Included	Cluster 3	McG-3	Wilson-7	Mitchell-2
S264	31741_2#182	ERS20597419	1	6	2016	0.3789	51.2616	Kent	Acute	151	9	Included	na	McG-5	Wilson-7	Mitchell-2
S265	31741_2#183	ERS20597420	14	3	2017	-3.35757	51.4953	Glamorganshire	Undefined	151	173	not included	na - removed sequential sample	McG-5	Wilson-7	Mitchell-2
S266	31741_2#184	ERS20597421	6	1	2016	-0.4187	51.6681	Hertfordshire	Undefined	151	173	Included	Cluster 6	McG-5	Wilson-7	Mitchell-2
S267	31741_2#185	ERS20597422	13	3	2019	-0.21427	52.3902	Cambridgeshire	Post infection screening	151	173	Included	na	McG-4	Wilson-7	Mitchell-2
S268	31741_2#186	ERS20597423	4	6	2016	-2.90308	54.1957	Cumbria	Acute	151	9	Included	Cluster 2	McG-5	Wilson-7	Mitchell-2
S269	31741_2#187	ERS20597424	21	3	2017	0.59533	51.6754	Essex	Undefined	151	9	Included	na	McG-3	Wilson-7	Mitchell-2
S270	31741_2#188	ERS20597425	5	2	2016	-1.7452	51.9007	Gloucestershire	Post infection screening	151	258	Included	Cluster 2	McG-5	Wilson-7	Mitchell-2
S271	31741_2#189	ERS20597426	18	3	2019	-0.92879	54.2657	North Yorkshire	Acute	151	9	Included	Cluster 3	McG-3	Wilson-7	Mitchell-2
S272	31741_2#190	ERS20597428	6	6	2016	-1.90943	52.6534	Staffordshire	Undefined	151	173	Included	Cluster 6	McG-5	Wilson-7	Mitchell-2
S273	31741_2#191	ERS20597429	23	3	2017	-0.39417	50.9466	Sussex	Undefined	151	9	Included	Cluster 5	McG-5	Wilson-7	Mitchell-2
S274	31741_2#192	ERS20597430	22	2	2016	-0.39417	50.9466	Sussex	Undefined	151	9	Included	Cluster 2	McG-5	Wilson-7	Mitchell-2
S275	31741_2#193	ERS20597431	28	3	2017	-1.11066	52.7269	Leicestershire	Acute	151	9	Included	na	McG-3	Wilson-7	Mitchell-2
S276	31741_2#194	ERS20597432	19	3	2019	-3.97196	56.1162	Perthshire	Post infection screening	151	9	Included	Cluster 3	McG-3	Wilson-7	Mitchell-2
S277	31741_2#195	ERS20597433	6	6	2016	-4.45189	55.8776	Renfrewshire	Undefined	151	173	Included	Cluster 6	McG-5	Wilson-7	Mitchell-2
S278	31741_2#196	ERS20597434	25	4	2016	-2.56712	53.0905	Cheshire	Post infection screening	179	9	Included	na	McG-8	Wilson-7	Mitchell-2
S279	31741_2#197	ERS20597435	29	3	2017	-0.39417	50.9466	Sussex	Undefined	151	9	Included	Cluster 5	McG-5	Wilson-7	Mitchell-2
S280	31741_2#198	ERS20597436	26	3	2019	-0.92879	54.2657	North Yorkshire	Acute	151	9	Included	Cluster 3	McG-3	Wilson-7	Mitchell-2
S281	31741_2#199	ERS20597437	21	6	2016	0.65886	51.8201	Essex	Acute	151	9	Included	Cluster 2	McG-5	Wilson-7	Mitchell-2
S282	31741_2#200	ERS20597440	27	6	2016	0.65886	51.8201	Essex	Undefined	151	9	Included	Cluster 2	McG-5	Wilson-7	Mitchell-2
S283	31741_2#201	ERS20597441	27	6	2016	-1.7452	51.9007	Gloucestershire	Undefined	151	9	Included	na	McG-4	Wilson-7	Mitchell-2
S284	31741_2#202	ERS20597442	3	4	2017	-3.35757	51.4953	Glamorganshire	Post infection screening	151	173	not included	na - removed sequential sample	McG-5	Wilson-7	Mitchell-2
S285	31741_2#203	ERS20597443	26	3	2019	-3.21738	55.894	Midlothian	Post infection screening	151	9	Included	Cluster 3	McG-3	Wilson-7	Mitchell-2
S286	31741_2#204	ERS20597444	21	6	2016	-0.6059	51.8022	Hertfordshire	Undefined	151	9	Included	Cluster 2	McG-5	Wilson-7	Mitchell-2
S287	31741_2#205	ERS20597445	19	4	2017	1.3944	51.2185	Kent	Post infection screening	151	173	not included	na - removed sequential sample	McG-5	Wilson-7	Mitchell-2
S288	31741_2#206	ERS20597446	3	3	2019	-6.22095	54.353	County Down	Undefined	151	9	Included	Cluster 3	McG-3	Wilson-7	Mitchell-2
S289	31741_2#207	ERS20597447	21	6	2016	-3.74195	55.6624	Lanarkshire	Undefined	151	9	Included	Cluster 2	McG-5	Wilson-7	Mitchell-2
S290	31741_2#208	ERS20597448	25	7	2016	-1.1484	53.969	North Yorkshire	Post infection screening	179	9	Included	Cluster 7	McG-8	Wilson-7	Mitchell-2
S291	31741_2#209	ERS20597449	27	4	2017	0.5125	51.6491	Essex	Post infection screening	151	9	Included	na	McG-5	Wilson-7	Mitchell-2
S292	31741_2#210	ERS20597450	27	3	2019	0.40363	52.2432	Suffolk	Post infection screening	151	9	not included	na - removed sequential sample	McG-3	Wilson-7	Mitchell-2
S293	31741_2#211	ERS20597451	24	6	2016	-3.74195	55.6624	Lanarkshire	Undefined	151	256	Included	Cluster 2	McG-5	Wilson-7	Mitchell-2
S294	31741_2#212	ERS20597452	17	8	2016	-1.2636	53.7673	South Yorkshire	Undefined	179	9	Included	Cluster 7	McG-8	Wilson-7	Mitchell-2
S295	31741_2#213	ERS20597453	1	2	2018	-2.778	51.3432	Somerset	Undefined	151	173	Included	Cluster 6	McG-5	Wilson-7	Mitchell-2
S296	31741_2#214	ERS20597454	17	4	2019	-0.90548	52.767	Leicestershire	Acute	151	9	Included	Cluster 1	McG-4	Wilson-7	Mitchell-2
S297	31741_2#215	ERS20597455	24	6	2016	-4.45189	55.8776	Renfrewshire	Undefined	151	9	Included	Cluster 2	McG-5	Wilson-7	Mitchell-2
S298	31741_2#216	ERS20597456	23	8	2016	-3.2423	51.4357	Glamorganshire	Acute	151	9	Included	Cluster 2	McG-5	Wilson-7	Mitchell-2
S299	31741_2#217	ERS20597457	23	2	2018	-1.75844	52.7168	Staffordshire	Acute	151	173	Included	Cluster 6	McG-5	Wilson-7	Mitchell-2
S300	31741_2#218	ERS20597458	5	5	2019	-1.25292	51.8802	Oxfordshire	Acute	151	173	Included	Cluster 6	McG-5	Wilson-7	Mitchell-2
S301	31741_2#219	ERS20597459	26	6	2016	-1.4876	53.5547	South Yorkshire	Acute	151	9	Included	Cluster 2	McG-5	Wilson-7	Mitchell-2
S302	31741_2#220	ERS20597461	30	8	2016	-0.2147	51.2402	Surrey	Acute	151	9	Included	Cluster 2	McG-5	Wilson-7	Mitchell-2
S303	31741_2#221	ERS20597462	11	7	2016	-0.2147	51.2402	Surrey	Acute	151	9	Included	Cluster 2	McG-5	Wilson-7	Mitchell-2
S304	31741_2#222	ERS20597463	5	7	2017	0.5125	51.6491	Essex	Carrier	151	173	Included	Cluster 6	McG-5	Wilson-7	Mitchell-2
S306	31741_2#224	ERS20597465	31	8	2016	-0.19	51.2128	Surrey	Acute	151	261	Included	Cluster 2	McG-5	Wilson-7	Mitchell-2
S307	31741_2#225	ERS20597466	13	7	2016	-1.90943	52.6534	Staffordshire	Undefined	151	173	Included	Cluster 6	McG-5	Wilson-7	Mitchell-2
S308	31741_2#226	ERS20597467	21	2	2017	-3.35757	51.4953	Glamorganshire	Post infection screening	151	173	not included	na - removed sequential sample	McG-5	Wilson-7	Mitchell-2
S309	31741_2#227	ERS20597468	20	7	2018	-5.14719	55.5768	Argyll and Bute	Acute	151	9	Included	Cluster 2	McG-5	Wilson-7	Mitchell-2
S310	31741_2#229	ERS20597469	4	10	2016	-1.85498	53.7239	West Yorkshire	Post infection screening	179	9	Included	Cluster 7	McG-8	Wilson-7	Mitchell-2
S311	31741_2#230	ERS20597471	18	7	2016	-1.67616	53.2159	Derbyshire	Post infection screening	151	9	Included	na	McG-4	Wilson-7	Mitchell-2
S312	31741_2#231	ERS20597472	9	3	2017	-0.03623	51.0475	Sussex	Undefined	179	200	Included	na	McG-7	Wilson-7	Mitchell-2
S313	31741_2#233	ERS20597473	16	7	2016	-0.2963	53.2897	Lincolnshire	Acute	151	9	Included	na	McG-3	Wilson-7	Mitchell-2
S315	31741_2#235	ERS20597475	1	8	2018	-1.71344	55.1806	Northumberland	Acute	151	9	Included	Cluster 2	McG-5	Wilson-7	Mitchell-2
S316	31741_2#236	ERS20597476	16	10	2016	-1.75844	52.7168	Staffordshire	Acute	151	173	Included	Cluster 6	McG-5	Wilson-7	Mitchell-2
S317	31741_2#237	ERS20597477	12	8	2019	-1.745	54.4107	North Yorkshire	Acute	151	205	Included	Cluster 3	McG-3	Wilson-7	Mitchell-2
S318	31741_2#238	ERS20597478	19	7	2016	-2.0679	51.9196	Gloucestershire	Acute	151	173	Included	Cluster 6	McG-5	Wilson-7	Mitchell-2
S319	31741_2#239	ERS20597479	2	5	2017	-0.91924	52.4759	Leicestershire	Acute	151	9	Included	Cluster 2	McG-5	Wilson-7	Mitchell-2
S320	31741_2#240	ERS20597481	5	8	2018	0.90805	51.1283	Kent	Acute	179	48	Included	na	McG-8	Wilson-7	Mitchell-2
S321	31741_2#241	ERS20597482	20	7	2016	-3.4333	50.6582	Devon	Post infection screening	151	9	Included	Cluster 5	McG-5	Wilson-7	Mitchell-2
S322	31741_2#242	ERS20597483	3	5	2017	-4.9406	50.4285	Cornwall	Acute	151	9	Included	na	McG-5	Wilson-7	Mitchell-2
S323	31741_2#243	ERS20597484	7	8	2018	-1.71344	55.1806	Northumberland	Post infection screening	151	9	Included	Cluster 2	McG-5	Wilson-7	Mitchell-2
S324	31741_2#244	ERS20597485	25	4	2018	0.84242	52.8203	Norfolk	Acute	151	173	Included	Cluster 6	McG-5	Wilson-7	Mitchell-2
S325	31741_2#245	ERS20597486	3	8	2016	-1.43802	53.3361	Derbyshire	Acute	151	9	Included	na	McG-4	Wilson-7	Mitchell-2
S326	31741_2#246	ERS20597487	3	5	2017	-0.04397	51.1499	Surrey	Undefined	151	9	Included	Cluster 5	McG-5	Wilson-7	Mitchell-2
S327	31741_2#247	ERS20597488	20	5	2019	-0.91924	52.4759	Leicestershire	Post infection screening	151	259	not included	na - removed sequential sample	McG-5	Wilson-7	Mitchell-2
S328	31741_2#248	ERS20597489	1	5	2018	-3.35757	51.4953	Glamorganshire	Undefined	151	9	Included	Cluster 1	McG-4	Wilson-7	Mitchell-2
S329	31741_2#250	ERS20597491	3	8	2016	1.2953	52.7257	Norfolk	Acute	151	9	Included	Cluster 2	McG-5	Wilson-7	Mitchell-2
S331	31741_2#252	ERS20597493	24	5	2018	-1.75844	52.7168	Staffordshire	Undefined	151	173	Included	Cluster 6	McG-5	Wilson-7	Mitchell-2
S332	31741_2#254	ERS20597494	4	8	2016	-0.6059	51.8022	Hertfordshire	Undefined	151	9	Included	Cluster 2	McG-5	Wilson-7	Mitchell-2
S333	31741_2#255	ERS20597495	1	6	2017	-2.51581	49.4835	Guernsey	Carrier	151	156	Included	Cluster 6	McG-5	Wilson-7	Mitchell-2
S334	31741_2#256	ERS20597496	30	5	2018	-3.35757	51.4953	Glamorganshire	Acute	151	173	Included	Cluster 6	McG-5	Wilson-7	Mitchell-2
S335	31741_2#257	ERS20597497	10	4	2018	-1.7452	51.9007	Gloucestershire	Undefined	151	262	Included	Cluster 2	McG-5	Wilson-7	Mitchell-2
S336	31741_2#258	ERS20597498	5	8	2016	-1.43802	53.3361	Derbyshire	Undefined	179	9	Included	Cluster 7	McG-8	Wilson-7	Mitchell-2
S337	31741_2#259	ERS20597499	21	7	2017	0.13985	50.8852	Sussex	Carrier	151	9	Included	Cluster 1	McG-4	Wilson-7	Mitchell-2
S338	31741_2#260	ERS20597501	7	6	2018	-1.46987	52.0162	Oxfordshire	Post infection screening	151	9	Included	Cluster 4	McG-5	Wilson-7	Mitchell-2
S339	31741_2#261	ERS20597502	30	4	2018	-1.91403	54.9718	Northumberland	Acute	151	9	Included	Cluster 2	McG-5	Wilson-7	Mitchell-2
S340	31741_2#262	ERS20597503	19	8	2016	-1.72103	51.4251	Wiltshire	Acute	151	9	Included	na	McG-5	Wilson-7	Mitchell-2
S341	31741_2#264	ERS20597504	9	10	2018	-0.04397	51.1499	Surrey	Acute	151	173	Included	na	McG-4	Wilson-7	Mitchell-2
S342	31741_2#266	ERS20597505	1	5	2018	-3.35757	51.4953	Glamorganshire	Undefined	151	9	Included	Cluster 1	McG-4	Wilson-7	Mitchell-2
S343	31741_2#267	ERS20597506	17	8	2016	-1.2636	53.7673	South Yorkshire	Undefined	179	9	Included	Cluster 7	McG-8	Wilson-7	Mitchell-2
S344	31741_2#268	ERS20597507	21	8	2017	-0.81079	51.818	Buckinghamshire	Acute	151	9	Included	Cluster 3	McG-3	Wilson-7	Mitchell-2
S345	31741_2#270	ERS20597509	22	8	2016	-0.19	51.2128	Surrey	Acute	151	9	Included	na	McG-5	Wilson-7	Mitchell-2
S346	31741_2#272	ERS20597510	12	9	2018	-0.39417	50.9466	Sussex	Acute	151	9	Included	Cluster 4	McG-5	Wilson-7	Mitchell-2
S347	31741_2#273	ERS20597511	10	5	2018	0.84242	52.8203	Norfolk	Acute	151	9	Included	Cluster 5	McG-5	Wilson-7	Mitchell-2
S348	31741_2#274	ERS20597512	8	9	2016	-0.2147	51.2402	Surrey	Post infection screening	151	9	Included	Cluster 2	McG-5	Wilson-7	Mitchell-2
S349	31741_2#275	ERS20597513	23	3	2017	-3.4109	51.9413	Powys	Acute	179	nonsense (stop codon) = no allele	Included	na	McG-8	Wilson-7	Mitchell-2
S351	31741_2#278	ERS20597515	16	5	2018	-1.75844	52.7168	Staffordshire	Carrier	151	189	Included	Cluster 4	McG-5	Wilson-7	Mitchell-2
S352	31741_2#279	ERS20597516	23	9	2016	0.35978	52.2234	Cambridgeshire	Undefined	151	9	Included	Cluster 2	McG-5	Wilson-7	Mitchell-2
S353	31741_2#280	ERS20597518	12	11	2018	-1.85498	53.7239	West Yorkshire	Acute	151	256	Included	Cluster 2	McG-5	Wilson-7	Mitchell-2
S354	31741_2#281	ERS20597519	15	9	2017	-2.778	51.3432	Somerset	Carrier	151	263	Included	Cluster 6	McG-5	Wilson-7	Mitchell-2
S355	31741_2#282	ERS20597520	29	6	2018	-3.74195	55.6624	Lanarkshire	Post infection screening	151	9	not included	na - removed sequential sample	McG-3	Wilson-7	Mitchell-2
S356	31741_2#283	ERS20597521	23	9	2016	0.35978	52.2234	Cambridgeshire	Undefined	151	9	Included	Cluster 2	McG-5	Wilson-7	Mitchell-2
S357	31741_2#284	ERS20597522	12	11	2018	-2.13479	53.1247	Staffordshire	Undefined	151	9	Included	Cluster 3	McG-3	Wilson-7	Mitchell-2
S358	31741_2#285	ERS20597523	22	9	2017	-0.81079	51.818	Buckinghamshire	Acute	151	263	Included	Cluster 6	McG-5	Wilson-7	Mitchell-2
S359	31741_2#286	ERS20597524	10	7	2018	-1.91403	54.9718	Northumberland	Post infection screening	151	9	Included	Cluster 2	McG-5	Wilson-7	Mitchell-2
S360	31741_2#287	ERS20597525	23	9	2016	0.35978	52.2234	Cambridgeshire	Undefined	151	9	not included	na - removed sequential sample	McG-5	Wilson-7	Mitchell-2
S361	31741_2#288	ERS20597526	3	12	2018	-3.74195	55.6624	Lanarkshire	Acute	151	truncated = no allele	Included	Cluster 2	McG-5	Wilson-7	Mitchell-2
S362	31741_2#290	ERS20597528	10	7	2018	-1.91403	54.9718	Northumberland	Post infection screening	151	212	not included	na - removed sequential sample	McG-5	Wilson-7	Mitchell-2
S363	31741_2#291	ERS20597529	29	9	2016	-4.49776	55.6139	Ayrshire	Acute	151	9	Included	Cluster 2	McG-5	Wilson-7	Mitchell-2
S364	31741_2#292	ERS20597530	3	12	2018	-4.76261	51.8098	Pembrokeshire	Carrier	151	48	Included	Cluster 3	McG-3	Wilson-7	Mitchell-2
S365	31741_2#293	ERS20597531	9	12	2018	-0.33155	51.0029	Sussex	Acute	151	9	Included	Cluster 3	McG-3	Wilson-7	Mitchell-2
S366	31741_2#294	ERS20597532	29	9	2017	-0.03623	51.0475	Sussex	Acute	151	9	Included	Cluster 1	McG-4	Wilson-7	Mitchell-2
S367	31741_2#295	ERS20597533	12	7	2018	-2.99312	51.7831	Monmouthshire	Acute	151	9	Included	Cluster 2	McG-5	Wilson-7	Mitchell-2
S369	31741_2#297	ERS20597535	19	10	2017	-1.11066	52.7269	Leicestershire	Acute	151	9	Included	Cluster 1	McG-4	Wilson-7	Mitchell-2
S370	31741_2#298	ERS20597536	17	8	2018	-1.37809	50.9736	Hampshire	Undefined	151	76	not included	na - removed sequential sample	McG-6	Wilson-7	Mitchell-2
S371	31741_2#299	ERS20597537	3	10	2016	-0.21427	52.3902	Cambridgeshire	Undefined	151	156	Included	Cluster 6	McG-5	Wilson-7	Mitchell-2
S372	31741_2#300	ERS20597540	14	12	2018	-2.81622	53.6325	Lancashire	Acute	151	9	Included	Cluster 3	McG-3	Wilson-7	Mitchell-2
S373	31741_2#301	ERS20597541	1	11	2018	-4.20582	50.5727	Devon	Acute	151	256	Included	Cluster 2	McG-5	Wilson-7	Mitchell-2
S374	31741_2#302	ERS20597542	2	11	2017	1.2953	52.7257	Norfolk	Acute	151	173	Included	Cluster 6	McG-5	Wilson-7	Mitchell-2
S375	31741_2#303	ERS20597543	12	10	2018	-1.84805	52.3147	Warwickshire	Carrier	179	6	Included	na	McG-1	Wilson-4	Mitchell-5
S376	31741_2#304	ERS20597544	11	10	2016	-0.6438	51.8793	Buckinghamshire	Acute	151	9	Included	Cluster 1	McG-4	Wilson-7	Mitchell-2
S377	31741_2#305	ERS20597545	17	10	2016	-3.74195	55.6624	Lanarkshire	Acute	151	9	Included	Cluster 2	McG-5	Wilson-7	Mitchell-2
S378	31741_2#307	ERS20597546	8	9	2018	-4.14475	51.8829	Pembrokeshire	Acute	151	9	Included	Cluster 2	McG-5	Wilson-7	Mitchell-2
S379	31741_2#308	ERS20597547	2	11	2018	-0.93986	52.1047	Northamptonshire	Acute	151	9	Included	Cluster 3	McG-3	Wilson-7	Mitchell-2
S380	31741_2#309	ERS20597548	17	10	2016	-1.43802	53.3361	Derbyshire	Undefined	151	48	Included	na	McG-2	Wilson-7	Mitchell-2
S381	31741_2#311	ERS20597550	8	9	2018	-4.14475	51.8829	Pembrokeshire	Acute	151	9	not included	na - removed sequential sample	McG-5	Wilson-7	Mitchell-2
S382	31741_2#312	ERS20597551	15	11	2018	-2.58789	53.613	Lancashire	Post infection screening	151	9	Included	Cluster 3	McG-3	Wilson-7	Mitchell-2
S383	31741_2#313	ERS20597552	17	10	2016	-1.43802	53.3361	Derbyshire	Undefined	151	48	not included	na - removed sequential sample	McG-2	Wilson-7	Mitchell-2
S385	31741_2#315	ERS20597554	4	9	2018	0.23905	52.4061	Cambridgeshire	Post infection screening	179	9	Included	na	McG-9	Wilson-7	Mitchell-2
S386	31741_2#316	ERS20597555	22	11	2018	-1.25861	52.331	Northamptonshire	Post infection screening	151	9	Included	Cluster 3	McG-3	Wilson-7	Mitchell-2
S387	31741_2#317	ERS20597556	19	10	2016	-1.8707	50.846	Dorset	Acute	151	9	Included	Cluster 2	McG-5	Wilson-7	Mitchell-2
S388	31741_2#318	ERS20597557	30	12	2015	-2.29738	53.2353	Cheshire	Undefined	151	73	Included	na	McG-10	Wilson-7	Mitchell-2
S389	31741_2#319	ERS20597558	22	10	2018	-3.44314	56.1621	Perthshire	Acute	151	205	Included	Cluster 3	McG-3	Wilson-7	Mitchell-2
S390	31741_2#320	ERS20597560	26	11	2018	-2.56712	53.0905	Cheshire	Undefined	151	9	Included	Cluster 3	McG-3	Wilson-7	Mitchell-2
S391	31741_2#321	ERS20597561	19	10	2016	-1.8707	50.846	Dorset	Acute	151	9	not included	na - removed sequential sample	McG-5	Wilson-7	Mitchell-2
S392	31741_2#322	ERS20597562	5	1	2016	0.0164	51.0887	Sussex	Undefined	151	173	Included	Cluster 6	McG-5	Wilson-7	Mitchell-2
S393	31741_2#324	ERS20597563	26	11	2018	-2.28537	53.1785	Cheshire	Acute	151	9	Included	Cluster 3	McG-3	Wilson-7	Mitchell-2
S394	31741_2#325	ERS20597564	25	10	2016	-2.69121	51.4376	Somerset	Undefined	151	173	Included	Cluster 6	McG-5	Wilson-7	Mitchell-2
S395	31741_2#326	ERS20597565	6	1	2016	-4.4752	54.1577	Isle of Man	Post infection screening	151	173	Included	Cluster 6	McG-5	Wilson-7	Mitchell-2
S396	31741_2#327	ERS20597566	26	10	2018	-3.44314	56.1621	Perthshire	Carrier	151	205	Included	Cluster 3	McG-3	Wilson-7	Mitchell-2
S398	31741_2#329	ERS20597568	10	12	2018	-1.57048	54.7096	Durham	Undefined	151	9	Included	Cluster 2	McG-5	Wilson-7	Mitchell-2
S399	31741_2#330	ERS20597570	3	11	2016	-1.85498	53.7239	West Yorkshire	Post infection screening	179	9	Included	Cluster 7	McG-8	Wilson-7	Mitchell-2
S400	31741_2#331	ERS20597571	7	1	2016	-4.4752	54.1577	Isle of Man	Acute	179	166	Included	na	McG-8	Wilson-7	Mitchell-2
S401	31741_2#332	ERS20597572	24	10	2018	-1.57048	54.7096	Durham	Undefined	151	9	Included	Cluster 4	McG-5	Wilson-7	Mitchell-2
S402	31741_2#333	ERS20597573	6	11	2018	-4.76261	51.8098	Pembrokeshire	Undefined	151	9	Included	Cluster 3	McG-3	Wilson-7	Mitchell-2
S403	31741_2#334	ERS20597574	25	7	2019	-1.38717	50.8269	Hampshire	Carrier	151	76	not included	na - removed sequential sample	McG-6	Wilson-7	Mitchell-2
S405	31741_2#336	ERS20597576	26	10	2018	-1.11066	52.7269	Leicestershire	Acute	151	205	Included	Cluster 3	McG-3	Wilson-7	Mitchell-2
S406	31741_2#337	ERS20597577	26	11	2018	0.65886	51.8201	Essex	Undefined	151	truncated = no allele	Included	Cluster 4	McG-5	Wilson-7	Mitchell-2
S407	31741_2#338	ERS20597578	4	11	2016	-1.88961	53.8718	West Yorkshire	Undefined	151	264	Included	na	McG-3	Wilson-7	Mitchell-2
S408	31741_2#339	ERS20597579	7	1	2016	-0.4187	51.6681	Hertfordshire	Acute	179	265	Included	na	McG-1	Wilson-4	Mitchell-5
S409	31741_2#340	ERS20597580	12	11	2018	-1.11066	52.7269	Leicestershire	Acute	151	205	Included	Cluster 3	McG-3	Wilson-7	Mitchell-2
S410	31741_2#341	ERS20597581	3	3	2019	-1.46987	52.0162	Oxfordshire	Acute	151	173	Included	Cluster 6	McG-5	Wilson-7	Mitchell-2
S411	31741_2#342	ERS20597582	4	11	2016	-1.88961	53.8718	West Yorkshire	Undefined	151	264	not included	na - removed sequential sample	McG-3	Wilson-7	Mitchell-2
S412	31741_2#343	ERS20597583	12	1	2016	-3.8662	50.7195	Devon	Undefined	151	9	Included	Cluster 5	McG-5	Wilson-7	Mitchell-2
S413	31741_2#344	ERS20597584	6	11	2018	-4.76261	51.8098	Pembrokeshire	Undefined	151	9	not included	na - removed sequential sample	McG-3	Wilson-7	Mitchell-2
S414	31741_2#345	ERS20597585	26	4	2019	-0.91924	52.4759	Leicestershire	Undefined	151	259	Included	Cluster 5	McG-5	Wilson-7	Mitchell-2
S415	31741_2#346	ERS20597586	16	11	2016	-1.89962	52.0313	Worcestershire	Acute	179	9	Included	Cluster 7	McG-8	Wilson-7	Mitchell-2
S416	31741_2#347	ERS20597587	12	1	2016	-2.58789	53.613	Lancashire	Acute	151	9	Included	na	McG-4	Wilson-7	Mitchell-2
S417	31741_2#348	ERS20597588	2	12	2018	0.65886	51.8201	Essex	Acute	151	truncated = no allele	Included	Cluster 4	McG-5	Wilson-7	Mitchell-2
S418	31741_2#349	ERS20597589	2	5	2019	-0.90548	52.767	Leicestershire	Post infection screening	151	9	not included	na - removed sequential sample	McG-4	Wilson-7	Mitchell-2
S419	31741_2#350	ERS20597591	8	11	2016	-1.85498	53.7239	West Yorkshire	Post infection screening	151	173	Included	Cluster 6	McG-5	Wilson-7	Mitchell-2
S420	31741_2#351	ERS20597592	13	1	2016	-3.21738	55.894	Midlothian	Undefined	151	9	Included	Cluster 2	McG-5	Wilson-7	Mitchell-2
S421	31741_2#352	ERS20597593	12	12	2018	0.35978	52.2234	Cambridgeshire	Undefined	151	9	Included	Cluster 4	McG-5	Wilson-7	Mitchell-2
S422	31741_2#353	ERS20597594	16	5	2019	0.59533	51.6754	Essex	Acute	151	173	Included	Cluster 6	McG-5	Wilson-7	Mitchell-2
S423	31741_2#354	ERS20597595	9	11	2016	-0.9126	52.0407	Buckinghamshire	Post infection screening	151	9	Included	Cluster 2	McG-5	Wilson-7	Mitchell-2
S424	31741_2#355	ERS20597596	18	1	2016	1.3944	51.2185	Kent	Undefined	151	9	Included	na	McG-4	Wilson-7	Mitchell-2
S425	31741_2#356	ERS20597597	17	12	2018	-1.91403	54.9718	Northumberland	Acute	151	9	Included	Cluster 4	McG-5	Wilson-7	Mitchell-2
S426	31741_2#357	ERS20597598	17	12	2018	-2.9019	53.0656	Clwyd	Acute	151	266	Included	Cluster 1	McG-4	Wilson-7	Mitchell-2
S427	31741_2#358	ERS20597599	8	5	2019	-1.84805	52.3147	Warwickshire	Acute	151	173	Included	Cluster 6	McG-5	Wilson-7	Mitchell-2
S428	31741_2#359	ERS20597600	21	11	2016	0.5125	51.6491	Essex	Acute	151	173	Included	Cluster 6	McG-5	Wilson-7	Mitchell-2
S429	31741_2#360	ERS20597602	18	1	2016	-1.8707	50.846	Dorset	Post infection screening	151	9	Included	na	McG-3	Wilson-7	Mitchell-2
S430	31741_2#361	ERS20597603	19	1	2016	-3.40959	53.2697	Conwy	Undefined	151	9	Included	Cluster 2	McG-5	Wilson-7	Mitchell-2
S431	31741_2#362	ERS20597604	13	3	2019	0.99304	52.1945	Suffolk	Post infection screening	179	255	not included	na - removed sequential sample	McG-1	Wilson-4	Mitchell-5
S432	31741_2#363	ERS20597605	29	11	2016	-2.39544	53.2454	Cheshire	Acute	151	9	Included	Cluster 2	McG-5	Wilson-7	Mitchell-2
S434	31741_2#364	ERS20597606	17	12	2018	-2.9019	53.0656	Clwyd	Acute	151	266	not included	na - removed sequential sample	McG-4	Wilson-7	Mitchell-2
S435	31741_2#365	ERS20597607	18	12	2018	-1.90943	52.6534	Staffordshire	Undefined	151	9	Included	Cluster 4	McG-5	Wilson-7	Mitchell-2
S436	31741_2#366	ERS20597608	19	1	2016	-1.7452	51.9007	Gloucestershire	Post infection screening	151	267	Included	Cluster 2	McG-5	Wilson-7	Mitchell-2
S437	31741_2#368	ERS20597609	1	12	2016	-0.91081	52.0386	Buckinghamshire	Post infection screening	151	9	not included	na - removed sequential sample	McG-5	Wilson-7	Mitchell-2
S438	31741_2#369	ERS20597610	21	1	2016	-2.29738	53.2353	Cheshire	Post infection screening	179	truncated = no allele	Included	na	McG-1	Wilson-4	Mitchell-5
S439	31741_2#370	ERS20597612	22	1	2018	1.3944	51.2185	Kent	Acute	151	9	Included	Cluster 2	McG-5	Wilson-7	Mitchell-2
S440	31741_2#371	ERS20597613	30	11	2016	-1.1484	53.969	North Yorkshire	Acute	151	9	Included	Cluster 5	McG-5	Wilson-7	Mitchell-2
S441	31741_2#372	ERS20597614	20	12	2018	-1.90943	52.6534	Staffordshire	Undefined	151	9	Included	Cluster 4	McG-5	Wilson-7	Mitchell-2
S442	31741_2#373	ERS20597615	28	1	2016	-1.52606	51.5062	Berkshire	Post infection screening	151	9	Included	na	McG-3	Wilson-7	Mitchell-2
S443	31741_2#374	ERS20597616	31	1	2018	-1.91403	54.9718	Northumberland	Acute	151	9	Included	Cluster 3	McG-3	Wilson-7	Mitchell-2
S444	31741_2#375	ERS20597617	12	12	2016	-0.3696	51.1095	Sussex	Acute	179	268	not included	na - removed sequential sample	McG-1	Wilson-4	Mitchell-5
S445	31741_2#376	ERS20597618	20	12	2018	-1.90943	52.6534	Staffordshire	Undefined	151	9	Included	Cluster 4	McG-5	Wilson-7	Mitchell-2
S446	31741_2#377	ERS20597619	29	1	2016	-0.53964	51.6322	Buckinghamshire	Undefined	151	9	Included	Cluster 5	McG-5	Wilson-7	Mitchell-2
S447	31741_2#378	ERS20597620	31	1	2018	-0.9162	53.992	East Yorkshire	Acute	151	156	Included	Cluster 6	McG-5	Wilson-7	Mitchell-2
S448	31741_2#379	ERS20597621	12	12	2016	-0.3696	51.1095	Sussex	Acute	179	9	Included	Cluster 7	McG-8	Wilson-7	Mitchell-2
S449	31741_2#380	ERS20597623	28	12	2018	-2.17539	52.0474	Gloucestershire	Acute	151	173	Included	Cluster 6	McG-5	Wilson-7	Mitchell-2
S450	31741_2#381	ERS20597624	2	2	2016	-0.53964	51.6322	Buckinghamshire	Undefined	179	17	Included	na	McG-1	Wilson-4	Mitchell-5
S451	31741_2#382	ERS20597625	31	1	2018	-2.778	51.3432	Somerset	Undefined	151	9	Included	Cluster 2	McG-5	Wilson-7	Mitchell-2
S452	31741_2#383	ERS20597626	12	12	2016	-1.85498	53.7239	West Yorkshire	Acute	179	9	Included	Cluster 7	McG-8	Wilson-7	Mitchell-2
S453	31741_2#384	ERS20597627	27	12	2018	0.35978	52.2234	Cambridgeshire	Undefined	151	9	Included	na	McG-3	Wilson-7	Mitchell-2
S454	S454	ERS22115662	18	7	2022	-3.1723	52.9693	Denbighshire	Undefined	151	80	Included	Cluster 3	McG-3	N/A - not in paper	N/A - not in paper
S455	S455	ERS22115663	9	8	2022	-1.43802	53.3361	Derbyshire	Acute	151	80	Included	Cluster 3	McG-3	N/A - not in paper	N/A - not in paper
S456	S456	ERS22115664	21	8	2022	-1.2985	54.509	Durham	Post infection screening	151	80	Included	Cluster 3	McG-3	N/A - not in paper	N/A - not in paper
S457	S457	ERS22115665	22	4	2022	-0.91924	52.4759	Leicestershire	Undefined	151	80	Included	Cluster 3	McG-3	N/A - not in paper	N/A - not in paper
S458	S458	ERS22115666	22	4	2022	-0.91924	52.4759	Leicestershire	Undefined	151	80	not included	na - removed sequential sample	McG-3	N/A - not in paper	N/A - not in paper
S459	S459	ERS22115667	25	4	2022	-2.42795	51.7056	Gloucestershire	Undefined	151	80	Included	Cluster 3	McG-3	N/A - not in paper	N/A - not in paper
S460	S460	ERS22115668	27	4	2022	0.6134	51.0061	East Sussex	Acute	151	80	Included	Cluster 3	McG-3	N/A - not in paper	N/A - not in paper
S461	S461	ERS22115669	29	4	2022	-1.71344	55.1806	Northumberland	Undefined	151	9	Included	Cluster 1	McG-4	N/A - not in paper	N/A - not in paper
S462	S462	ERS22115670	4	5	2022	-1.71344	55.1806	Northumberland	Acute	151	9	Included	Cluster 1	McG-4	N/A - not in paper	N/A - not in paper
S463	S463	ERS22115671	5	5	2022	-3.35757	51.4953	Glamorganshire	Acute	151	80	Included	Cluster 3	McG-3	N/A - not in paper	N/A - not in paper
S464	S464	ERS22115672	5	6	2022	-3.43274	50.6982	Exeter	Acute	151	80	Included	Cluster 3	McG-3	N/A - not in paper	N/A - not in paper
S466	S466	ERS22115674	15	6	2022	-1.43802	53.3361	Derbyshire	Undefined	151	80	Included	Cluster 3	McG-3	N/A - not in paper	N/A - not in paper
S467	S467	ERS22115675	17	6	2022	-3.35757	51.4953	Glamorganshire	Undefined	151	80	Included	Cluster 3	McG-3	N/A - not in paper	N/A - not in paper
S468	S468	ERS22115676	24	6	2022	0.13985	50.8852	Sussex	Post infection screening	151	9	not included	na - removed sequential sample	McG-3	N/A - not in paper	N/A - not in paper
S469	S469	ERS22115677	6	6	2022	-3.21738	55.894	Midlothian	Acute	151	80	Included	Cluster 3	McG-3	N/A - not in paper	N/A - not in paper
S470	S470	ERS22115678	7	6	2022	-3.97196	56.1162	Perthshire	Acute	151	80	Included	Cluster 3	McG-3	N/A - not in paper	N/A - not in paper
S471	S471	ERS22115679	16	6	2022	-2.2495	55.6525	Berwickshire	Undefined	151	80	Included	Cluster 3	McG-3	N/A - not in paper	N/A - not in paper
S472	S472	ERS22115680	11	7	2022	-2.30077	54.0351	North Yorkshire	Acute	179	200	Included	na	McG-7	N/A - not in paper	N/A - not in paper
S473	S473	ERS22115681	22	7	2022	-2.30077	54.0351	North Yorkshire	Acute	151	248	Included	Cluster 3	McG-3	N/A - not in paper	N/A - not in paper
S474	S474	ERS22115682	26	7	2022	-0.651	53.3023	Lincolnshire	Undefined	151	80	Included	Cluster 3	McG-3	N/A - not in paper	N/A - not in paper
S475	S475	ERS22115683	26	7	2022	-1.5459	54.133	North Yorkshire	Acute	151	80	Included	Cluster 3	McG-3	N/A - not in paper	N/A - not in paper
S476	S476	ERS22115684	4	8	2022	-2.16085	51.8986	Gloucestershire	Acute	151	80	Included	Cluster 3	McG-3	N/A - not in paper	N/A - not in paper
S477	S477	ERS22115685	5	8	2022	-3.97196	56.1162	Perthshire	Undefined	151	80	Included	Cluster 3	McG-3	N/A - not in paper	N/A - not in paper
S478	S478	ERS22115686	10	8	2022	-0.79156	54.1466	North Yorkshire	Acute	151	247	Included	Cluster 3	McG-3	N/A - not in paper	N/A - not in paper
S479	S479	ERS22115687	12	8	2022	-3.21738	55.894	Midlothian	Acute	151	248	Included	Cluster 3	McG-3	N/A - not in paper	N/A - not in paper
S480	S480	ERS22115688	23	8	2022	-1.5459	54.133	North Yorkshire	Post infection screening	151	truncated = no allele	not included	na - removed sequential sample	McG-3	N/A - not in paper	N/A - not in paper
S481	S481	ERS22115689	5	9	2022	-1.88961	53.8718	West Yorkshire	Undefined	151	80	Included	Cluster 3	McG-3	N/A - not in paper	N/A - not in paper
S482	S482	ERS22115690	8	9	2022	-0.21427	52.3902	Cambridgeshire	Acute	151	248	Included	Cluster 3	McG-3	N/A - not in paper	N/A - not in paper
S483	S483	ERS22115691	11	4	2022	-2.13479	53.1247	Staffordshire	Carrier	151	80	Included	Cluster 3	McG-3	N/A - not in paper	N/A - not in paper
S484	S484	ERS22115692	20	4	2022	-3.83571	50.5507	Devon	Post infection screening	151	nonsense (stop codon) = no allele	Included	Cluster 3 & Dartmoor	McG-3	N/A - not in paper	N/A - not in paper
S486	S486	ERS22115694	20	4	2022	-4.6912	55.3543	Ayrshire	Carrier	151	80	Included	Cluster 3	McG-3	N/A - not in paper	N/A - not in paper
S487	S487	ERS22115695	20	4	2022	-4.6912	55.3543	Ayrshire	Undefined	151	80	Included	Cluster 3	McG-3	N/A - not in paper	N/A - not in paper
S488	S488	ERS22115696	25	4	2022	-4.6912	55.3543	Ayrshire	Post infection screening	151	80	Included	Cluster 3	McG-3	N/A - not in paper	N/A - not in paper
S489	S489	ERS22115697	27	4	2022	-2.86074	52.7918	Shropshire	Undefined	151	248	Included	Cluster 3	McG-3	N/A - not in paper	N/A - not in paper
S490	S490	ERS22115698	17	5	2022	-1.46987	52.0162	Oxfordshire	Acute	151	80	Included	Cluster 3	McG-3	N/A - not in paper	N/A - not in paper
S491	S491	ERS22115699	24	5	2022	-3.742	55.6624	South Lanarkshire	Acute	151	80	Included	Cluster 3	McG-3	N/A - not in paper	N/A - not in paper
S492	S492	ERS22115700	24	5	2022	-3.742	55.6624	South Lanarkshire	Acute	151	80	Included	Cluster 3	McG-3	N/A - not in paper	N/A - not in paper
S493	S493	ERS22115701	27	5	2022	1.3006	52.0965	Suffolk	Acute	151	80	Included	Cluster 3	McG-3	N/A - not in paper	N/A - not in paper
S494	S494	ERS22115702	30	5	2022	-2.17539	52.0474	Gloucestershire	Undefined	151	248	Included	Cluster 3	McG-3	N/A - not in paper	N/A - not in paper
S495	S495	ERS22115703	7	6	2022	0.6855	51.9882	Essex	Acute	151	9	Included	na	McG-3	N/A - not in paper	N/A - not in paper
S496	S496	ERS22115704	6	6	2022	-4.14475	51.8829	Pembrokeshire	Acute	151	80	Included	Cluster 3	McG-3	N/A - not in paper	N/A - not in paper
S497	S497	ERS22115705	13	6	2022	-2.17539	52.0474	Gloucestershire	Acute	151	80	Included	Cluster 3	McG-3	N/A - not in paper	N/A - not in paper
S498	S498	ERS22115706	17	6	2022	0.71838	52.8254	Norfolk	Carrier	151	9	Included	Cluster 2	McG-5	N/A - not in paper	N/A - not in paper
S499	S499	ERS22115707	21	6	2022	-1.8252	53.761	West Yorkshire	Acute	151	sequence error	Included	Cluster 1	McG-4	N/A - not in paper	N/A - not in paper
S500	S500	ERS22115708	21	6	2022	-1.8252	53.761	West Yorkshire	Acute	151	204	not included	na - removed sequential sample	McG-4	N/A - not in paper	N/A - not in paper
S501	S501	ERS22115709	17	6	2022	-3.19985	55.8649	Midlothian	Acute	151	204	Included	Cluster 1	McG-4	N/A - not in paper	N/A - not in paper
S502	S502	ERS22115710	21	6	2022	-4.32076	55.9001	Lanarkshire	Acute	151	truncated = no allele	Included	Cluster 3	McG-3	N/A - not in paper	N/A - not in paper
S503	S503	ERS22115711	21	6	2022	1.3006	52.0965	Suffolk	Undefined	151	9	Included	na	McG-3	N/A - not in paper	N/A - not in paper
S504	S504	ERS22115712	23	6	2022	-1.11066	52.7269	Leicestershire	Undefined	151	80	not included	na - removed sequential sample	McG-3	N/A - not in paper	N/A - not in paper
S505	S505	ERS22115713	24	6	2022	-1.46987	52.0162	Oxfordshire	Acute	151	80	Included	Cluster 3	McG-3	N/A - not in paper	N/A - not in paper
S506	S506	ERS22115714	4	7	2022	-0.0794	52.0247	Hertfordshire	Acute	151	248	Included	Cluster 3	McG-3	N/A - not in paper	N/A - not in paper
S507	S507	ERS22115715	5	7	2022	-0.0794	52.0247	Hertfordshire	Post infection screening	151	248	Included	Cluster 3	McG-3	N/A - not in paper	N/A - not in paper
S508	S508	ERS22115716	5	7	2022	-0.0794	52.0247	Hertfordshire	Post infection screening	151	248	Included	Cluster 3	McG-3	N/A - not in paper	N/A - not in paper
S509	S509	ERS22115717	8	7	2022	0.65886	51.8201	Essex	Undefined	151	80	Included	Cluster 3	McG-3	N/A - not in paper	N/A - not in paper
S510	S510	ERS22115718	8	7	2022	-2.17539	52.0474	Gloucestershire	Subclinical	151	80	Included	Cluster 3	McG-3	N/A - not in paper	N/A - not in paper
S511	S511	ERS22115719	8	7	2022	-2.17539	52.0474	Gloucestershire	Undefined	151	80	Included	Cluster 3	McG-3	N/A - not in paper	N/A - not in paper
S512	S512	ERS22115720	8	7	2022	-2.14231	52.5862	West Midlands	Acute	151	80	Included	Cluster 3	McG-3	N/A - not in paper	N/A - not in paper
S513	S513	ERS22115721	11	7	2022	-1.5459	54.133	North Yorkshire	Carrier	151	80	Included	Cluster 3	McG-3	N/A - not in paper	N/A - not in paper
S514	S514	ERS22115722	15	7	2022	-0.81079	51.818	Buckinghamshire	Post infection screening	151	9	Included	na	McG-3	N/A - not in paper	N/A - not in paper
S515	S515	ERS22115723	20	7	2022	-4.76261	51.8098	Pembrokeshire	Acute	151	80	Included	Cluster 3	McG-3	N/A - not in paper	N/A - not in paper
S517	S517	ERS22115725	28	7	2022	1.3006	52.0965	Suffolk	Post infection screening	151	80	Included	Cluster 3	McG-3	N/A - not in paper	N/A - not in paper
S518	S518	ERS22115726	27	7	2022	-1.75844	52.7168	Staffordshire	Acute	151	204	Included	Cluster 1	McG-4	N/A - not in paper	N/A - not in paper
S519	S519	ERS22115727	30	7	2022	-3.742	55.6624	South Lanarkshire	Acute	151	248	Included	Cluster 3	McG-3	N/A - not in paper	N/A - not in paper
S520	S520	ERS22115728	29	7	2022	0.65886	51.8201	Essex	Acute	151	80	Included	Cluster 3	McG-3	N/A - not in paper	N/A - not in paper
S521	S521	ERS22115729	3	8	2022	0.6855	51.9882	Essex	Carrier	151	9	Included	na	McG-3	N/A - not in paper	N/A - not in paper
S522	S522	ERS22115730	4	8	2022	-2.86074	52.7918	Shropshire	Undefined	151	248	Included	Cluster 3	McG-3	N/A - not in paper	N/A - not in paper
S525	S525	ERS22115733	22	8	2022	0.6855	51.9882	Essex	Post infection screening	151	9	not included	na - removed sequential sample	McG-3	N/A - not in paper	N/A - not in paper
S526	S526	ERS22115734	30	8	2022	-3.81191	50.5769	Devon	Acute	151	77	Included	Cluster 3 & Dartmoor	McG-3	N/A - not in paper	N/A - not in paper
S527	S527	ERS22115735	30	8	2022	-3.81191	50.5769	Devon	Acute	151	77	not included	na - removed sequential sample	McG-3	N/A - not in paper	N/A - not in paper
S528	S528	ERS22115736	30	8	2022	-3.81191	50.5769	Devon	Acute	151	77	Included	Cluster 3 & Dartmoor	McG-3	N/A - not in paper	N/A - not in paper
S529	S529	ERS22115737	30	8	2022	-3.81191	50.5769	Devon	Acute	151	77	not included	na - removed sequential sample	McG-3	N/A - not in paper	N/A - not in paper
S530	S530	ERS22115738	30	8	2022	-3.81191	50.5769	Devon	Acute	151	77	Included	Cluster 3 & Dartmoor	McG-3	N/A - not in paper	N/A - not in paper
S531	S531	ERS22115739	30	8	2022	-3.81191	50.5769	Devon	Acute	151	77	Included	Cluster 3 & Dartmoor	McG-3	N/A - not in paper	N/A - not in paper
S532	S532	ERS22115740	31	8	2022	-3.97661	50.5413	Devon	Post infection screening	151	9	Included	Cluster 3 & Dartmoor	McG-3	N/A - not in paper	N/A - not in paper
S533	S533	ERS22115741	31	8	2022	-3.97661	50.5413	Devon	Acute	151	9	Included	Cluster 3 & Dartmoor	McG-3	N/A - not in paper	N/A - not in paper
S534	S534	ERS22115742	31	8	2022	-3.97661	50.5413	Devon	Post infection screening	151	9	not included	na - removed sequential sample	McG-3	N/A - not in paper	N/A - not in paper
S535	S535	ERS22115743	31	8	2022	-3.97661	50.5413	Devon	Post infection screening	151	9	Included	Cluster 3 & Dartmoor	McG-3	N/A - not in paper	N/A - not in paper
S536	S536	ERS22115744	23	6	2022	-0.39417	50.9466	West Sussex	Acute	151	248	Included	Cluster 3	McG-3	N/A - not in paper	N/A - not in paper
S537	S537	ERS22115745	5	8	2022	-0.39417	50.9466	West Sussex	Acute	151	248	Included	Cluster 3	McG-3	N/A - not in paper	N/A - not in paper
S538	S538	ERS22115746	5	8	2022	-0.39417	50.9466	West Sussex	Acute	151	248	Included	Cluster 3	McG-3	N/A - not in paper	N/A - not in paper
S539	S539	ERS22115747	7	9	2022	-0.39417	50.9466	West Sussex	Acute	151	248	Included	Cluster 3	McG-3	N/A - not in paper	N/A - not in paper
S540	S540	ERS22115748	14	9	2022	-0.39417	50.9466	West Sussex	Acute	151	248	Included	Cluster 3	McG-3	N/A - not in paper	N/A - not in paper
S541	S541	ERS22115749	14	9	2022	-0.39417	50.9466	West Sussex	Acute	151	248	Included	Cluster 3	McG-3	N/A - not in paper	N/A - not in paper
S542	S542	ERS22115750	14	9	2022	-0.39417	50.9466	West Sussex	Acute	151	248	Included	Cluster 3	McG-3	N/A - not in paper	N/A - not in paper
S543	S543	ERS22115751	14	9	2022	-0.39417	50.9466	West Sussex	Acute	151	248	Included	Cluster 3	McG-3	N/A - not in paper	N/A - not in paper
