# Supplementary material for: Unwelcome neighbours: Tracking the transmission of Streptococcus equi in the United Kingdom horse population
Source: Equine Vet J. 2025 Jul 20;58(2):533–48. doi: 10.1111/evj.14558 (PMC12892377; doi:10.1111/evj.14558)
Supplement: Supplementary file 4 — Table S2. Quality assessment of all 511 Streptococcus equi sequenced genomes examined using the BacQC and Bactmap pipelines (https://github.com/avantonder/bacQC, https://nf-co.re/bactmap). [file EVJ-58-533-s002.xlsx]

## Sheet: Supp Table 2
Table S2: Quality assessment of all 511 sequenced genomes examined using the BacQC and Bactmap pipelines (https://github.com/avantonder/bacQC, https://nf-co.re/bactmap)
	bactmap_multiqc outputs														bacQC read_stats_summary							bacQC species composition
Sample Name	% Duplication	GC content	% PF	% Adapter	Error rate	M Non-Primary	M Reads Mapped	% Mapped	% Proper Pairs	M Total seqs	Vars	SNP	Indel	Ts/Tv	raw_total_bp	raw_coverage	num_raw_reads	trim_total_bp	trim_coverage	num_trim_reads	%reads_after_trimmed	Streptococcus equi (%)	Bacillus cereus (%)	Bacillus subtilis (%)	Lysinibacillus sp. YS11 (%)	unclassified (%)	other (%)
S001_concatenated	0.022	0.431	0.499	0.075	0.0007	0	1.7	1	0.999	1.7	2213854	571	27	2.12	439228568	195.213	3423022	212123394	94.2771	1707362	49.8788	89.2233	0	0	0	6.29162	4.48507
S002_concatenated	0.019	0.432	0.395	0.086	0.0008	0	1	1	0.999	1	2225780	656	21	2.15	324203063	144.09	2507110	122415325	54.4068	989658	39.4741	88.0578	0	0	0	6.79949	5.14268
S003_concatenated	0.024	0.426	0.498	0.117	0.0007	0	1.8	1	0.998	1.8	2231986	646	23	2.25	429541747	190.907	3786716	210102266	93.3788	1885694	49.7976	86.4253	0	0	0	8.60871	4.96602
S005_concatenated	0.018	0.428	0.479	0.08	0.0009	0	1	1	0.999	1	2228539	641	22	2.2	299358590	133.048	2340918	138267953	61.4524	1121464	47.907	83.2339	0	0	0.0269434	7.45796	9.28118
S006_concatenated	0.027	0.435	0.515	0.087	0.0012	0	2.5	1	0.998	2.5	2226684	773	21	2.17	607011523	269.783	4888326	304633661	135.393	2520262	51.5567	86.941	0	0	0	7.2784	5.78061
S007_concatenated	0.02	0.43	0.474	0.073	0.0008	0	1	1	0.999	1	2227058	649	20	2.11	271806815	120.803	2086742	124473463	55.3215	989570	47.4218	88.436	0	0	0	6.52726	5.03677
S008_concatenated	0.024	0.431	0.497	0.082	0.0012	0	2.2	1	0.998	2.2	2229870	658	22	1.98	571828121	254.146	4488840	274948388	122.199	2232976	49.7451	86.7118	0	0	0	7.24944	6.0388
S009_concatenated	0.024	0.431	0.489	0.084	0.0008	0	1.9	1	0.999	1.9	2232778	656	22	2.14	507476137	225.545	3977104	239246929	106.332	1944188	48.8845	87.8068	0	0	0	6.94887	5.2443
S010_concatenated	0.024	0.433	0.513	0.089	0.0008	0	1.8	1	0.998	1.8	2232028	654	21	2.19	443311781	197.027	3603434	221194526	98.3087	1850070	51.3419	87.6986	0	0	0	7.2854	5.01602
S011_concatenated	0.024	0.429	0.522	0.093	0.0008	0	1.9	1	0.998	1.9	2233134	663	18	2.16	456656292	202.958	3732418	233285703	103.683	1949692	52.2367	87.0897	0	0	0	7.56661	5.34366
S012_concatenated	0.021	0.429	0.498	0.083	0.0008	0	1.4	1	0.999	1.4	2231224	672	23	2.2	348898884	155.066	2777432	168657083	74.9587	1382534	49.7774	87.4362	0	0	0	7.22789	5.33594
S013_concatenated	0.022	0.433	0.51	0.094	0.0008	0	1.5	1	0.999	1.5	2228818	654	20	2.16	356545188	158.465	2910572	177446749	78.8652	1483436	50.9672	88.0972	0	0	0	7.11134	4.79142
S014_concatenated	0.023	0.429	0.491	0.085	0.0008	0	1.8	1	0.999	1.8	2232614	678	20	2.15	474096602	210.71	3741174	225143432	100.064	1837914	49.1267	87.537	0	0	0	7.20881	5.25414
S015_concatenated	0.022	0.432	0.498	0.092	0.0008	0	1.7	1	0.999	1.7	2230879	645	21	2.16	415486977	184.661	3401592	201475100	89.5445	1694066	49.8022	87.5812	0	0	0	7.34868	5.07008
S016_concatenated	0.017	0.427	0.485	0.084	0.0012	0	0.9	1	0.998	0.9	2223096	735	21	2.27	256547784	114.021	2001020	119883741	53.2817	970962	48.5234	86.239	0	0	0	7.43816	6.32279
S017_concatenated	0.02	0.431	0.501	0.084	0.0008	0	1.4	1	0.999	1.4	2230780	675	18	2.11	360891005	160.396	2876582	175893145	78.1747	1441480	50.1109	87.9582	0	0	0	6.98031	5.06152
S018_concatenated	0.02	0.426	0.478	0.083	0.0008	0	1.4	1	0.999	1.4	2231750	660	20	2.22	383486748	170.439	3006154	176857640	78.6034	1438232	47.8429	87.5223	0	0	0	7.12267	5.35501
S019_concatenated	0.021	0.432	0.487	0.081	0.0008	0	1.3	1	0.999	1.3	2230504	656	17	2.14	360977655	160.435	2809024	169201875	75.2008	1367120	48.6689	88.369	0	0	0	6.66877	4.96222
S020_concatenated	0.022	0.433	0.51	0.087	0.0008	0	1.6	1	0.999	1.6	2230039	666	17	2.2	405195382	180.087	3214476	200564630	89.1398	1640746	51.0424	88.2758	0	0	0	6.81674	4.90744
S021_concatenated	0.024	0.434	0.507	0.097	0.0008	0	1.7	1	0.999	1.7	2230501	657	20	2.11	427309371	189.915	3526808	210846484	93.7095	1787088	50.6715	87.5949	0	0	0	7.40283	5.00223
S022_concatenated	0.028	0.431	0.515	0.095	0.0008	0	2.8	1	0.999	2.8	2234142	663	23	2.2	664973224	295.544	5464462	333748281	148.333	2813368	51.4848	87.4256	0	0	0	7.45753	5.1169
S023_concatenated	0.026	0.432	0.504	0.088	0.0008	0	2.2	1	0.999	2.2	2232901	664	19	2.12	548040848	243.574	4446258	267841485	119.041	2242536	50.4365	87.6534	0	0	0	7.26403	5.08255
S024_concatenated	0.019	0.42	0.497	0.089	0.0012	0	1.5	1	0.998	1.5	2227364	755	23	2.17	379580238	168.702	3064506	183899459	81.7331	1524804	49.7569	84.7567	0	0	0	8.50037	6.74294
S025_concatenated	0.021	0.432	0.502	0.08	0.0008	0	1.4	1	0.999	1.4	2230851	648	18	2.19	368654137	163.846	2875668	178982901	79.548	1442400	50.1588	88.4113	0	0	0	6.66083	4.92784
S026_concatenated	0.031	0.408	0.538	0.121	0.0008	0	2.2	1	0.993	2.2	2233612	664	17	2.25	454956875	202.203	4214590	244456391	108.647	2269956	53.8595	83.3912	0	0	0	10.3879	6.22092
S027_concatenated	0.024	0.435	0.511	0.08	0.0007	0	1.8	1	0.999	1.8	2229151	668	18	2.26	442571360	196.698	3487038	219491352	97.5517	1781486	51.0888	89.5193	0	0	0	6.26611	4.21454
S028_concatenated	0.019	0.425	0.508	0.075	0.0008	0	1.2	1	0.999	1.2	2232316	648	22	2.1	321368208	142.83	2499406	158599324	70.4886	1269618	50.7968	87.2773	0	0	0	7.17577	5.54696
S029_concatenated	0.019	0.422	0.498	0.074	0.0008	0	1.1	1	0.998	1.1	2232045	650	21	2.16	286699624	127.422	2234772	138283774	61.4595	1112728	49.7916	86.6418	0	0	0	7.51545	5.84278
S031_concatenated	0.02	0.423	0.503	0.08	0.0008	0	1.4	1	0.999	1.4	2232819	655	23	2.13	363006751	161.336	2866266	177611288	78.9384	1441054	50.2764	86.7503	0	0	0	7.5664	5.6833
S032_concatenated	0.022	0.431	0.501	0.074	0.0007	0	1.5	1	0.999	1.5	2230855	670	20	2.16	389275502	173.011	2997208	188848746	83.9328	1500662	50.0687	89.1715	0	0	0	6.22855	4.59992
S033_concatenated	0.025	0.431	0.411	0.087	0.0008	0	2	1	0.998	2	2232303	675	19	2.12	605939087	269.306	4898484	238326823	105.923	2013664	41.1079	87.2166	0	0	0	7.63218	5.1512
S034_concatenated	0.021	0.433	0.513	0.081	0.0007	0	1.2	1	0.999	1.2	2226514	626	21	2.24	306906388	136.403	2398384	153115396	68.0513	1231510	51.3475	89.4473	0	0	0	6.2812	4.27151
S035_concatenated	0.024	0.433	0.516	0.093	0.0008	0	2	1	0.999	2	2232341	663	18	2.07	475727193	211.434	3905574	240300721	106.8	2016736	51.6374	87.5964	0	0	0	7.3695	5.03411
S036_concatenated	0.022	0.432	0.513	0.081	0.0007	0	1.5	1	0.999	1.5	2230152	637	18	2.25	367660372	163.405	2909296	183897106	81.732	1492204	51.2909	89.0475	0	0	0	6.55495	4.39754
S037_concatenated	0.023	0.432	0.507	0.083	0.0008	0	1.9	1	0.999	1.9	2232109	664	19	2.15	471599378	209.6	3758624	232950451	103.534	1904526	50.6708	87.8319	0	0	0	7.06909	5.09905
S038_concatenated	0.02	0.431	0.49	0.084	0.0007	0	1.2	1	0.999	1.2	2229384	658	19	2.27	321609549	142.938	2563542	152901663	67.9563	1256222	49.0034	88.6172	0	0	0	6.87122	4.51154
S039_concatenated	0.02	0.423	0.508	0.086	0.0007	0	1.4	1	0.999	1.4	2231902	655	21	2.28	356512732	158.45	2856546	176833176	78.5925	1452126	50.835	87.8222	0	0	0	7.28553	4.89225
S042_concatenated	0.022	0.434	0.496	0.092	0.0007	0	1.5	1	0.999	1.5	2229165	649	20	2.28	383627657	170.501	3102846	184314270	81.9175	1538036	49.5686	88.9565	0	0	0	6.78438	4.25913
S043_concatenated	0.019	0.428	0.499	0.074	0.0007	0	1.1	1	0.999	1.1	2227381	638	20	2.26	302473527	134.433	2338738	146009900	64.8933	1166094	49.86	88.7486	0	0	0	6.56716	4.68429
S045_concatenated	0.017	0.425	0.493	0.073	0.0008	0	0.8	1	0.998	0.8	2230743	660	21	2.16	213770457	95.0091	1638324	102190461	45.418	807524	49.2896	87.4319	0	0	0	7.02352	5.54458
S046_concatenated	0.019	0.423	0.484	0.074	0.0008	0	1.2	1	0.998	1.2	2232619	681	23	2.18	329849315	146.6	2522740	154354499	68.602	1221078	48.4028	87.2095	0	0	0	7.07455	5.7159
S048_concatenated	0.022	0.434	0.501	0.078	0.0008	0	1.4	1	0.999	1.4	2228967	654	19	2.16	357814637	159.029	2762692	173863758	77.2728	1384742	50.1229	88.6931	0	0	0	6.36721	4.93971
S049_concatenated	0.022	0.433	0.519	0.081	0.0007	0	1.6	1	0.999	1.6	2229901	651	27	2.3	391763384	174.117	3068662	197916799	87.963	1593008	51.9121	89.3347	0	0	0	6.32976	4.33554
S051_concatenated	0.019	0.433	0.491	0.084	0.0007	0	1.1	1	0.999	1.1	2223040	618	20	2.27	273966597	121.763	2179332	130549611	58.022	1071356	49.1598	88.9974	0	0	0	6.6583	4.34425
S052_concatenated	0.022	0.431	0.494	0.082	0.0007	0	1.4	1	0.999	1.4	2230143	652	20	2.29	365378652	162.391	2874372	174808860	77.6928	1420078	49.4048	88.8058	0	0	0	6.64509	4.5491
S053_concatenated	0.02	0.431	0.496	0.074	0.0007	0	1.1	1	0.999	1.1	2227799	659	22	2.28	306109872	136.049	2354862	147078882	65.3684	1168484	49.6201	89.2914	0	0	0	6.17356	4.53507
S054_concatenated	0.021	0.433	0.503	0.082	0.0011	0	1.4	1	0.998	1.4	2226961	690	22	2.24	364694536	162.086	2876318	178119352	79.1642	1447980	50.3414	87.3738	0	0	0	6.94536	5.68086
S055_concatenated	0.022	0.433	0.506	0.091	0.0008	0	1.5	1	0.999	1.5	2230613	636	19	2.26	363959954	161.76	2961406	179361471	79.7162	1500108	50.6553	87.723	0	0	0	7.28749	4.98946
S056_concatenated	0.025	0.438	0.521	0.091	0.0008	0	1.9	1	0.999	1.9	2230584	663	22	2.17	459511121	204.227	3736854	233705413	103.869	1947356	52.1122	88.5505	0	0	0	6.777	4.6725
S057_concatenated	0.024	0.433	0.522	0.091	0.0008	0	2.1	1	0.999	2.1	2233185	671	20	2.18	498154423	221.402	4060692	254680630	113.191	2121002	52.2325	87.812	0	0	0	7.1526	5.03544
S058_concatenated	0.015	0.429	0.386	0.116	0.001	0	0.6	1	0.999	0.6	2203402	624	11	2.35	238628330	106.057	1962474	87112392	38.7166	757834	38.6163	75.866	9.90419	0	0	7.07963	7.15014
S059_concatenated	0.025	0.435	0.517	0.088	0.0008	0	1.8	1	0.999	1.8	2229817	683	19	2.24	448501952	199.334	3636340	225855827	100.38	1878530	51.6599	88.455	0	0	0	6.79789	4.74715
S060_concatenated	0.022	0.435	0.508	0.086	0.0005	0	1.6	1	0.999	1.6	2218446	462	19	2.37	391235735	173.883	3109152	193282277	85.9032	1579382	50.7978	90.6285	0	0	0	5.52212	3.84938
S061_concatenated	0.021	0.433	0.518	0.092	0.0008	0	1.6	1	0.998	1.6	2230040	658	16	2.15	392169389	174.298	3185918	198396653	88.1763	1651588	51.8403	88.1026	0	0	0	6.99525	4.90217
S063_concatenated	0.023	0.435	0.522	0.093	0.0008	0	1.8	1	0.999	1.8	2231481	680	20	2.16	433868107	192.83	3551922	221843439	98.5971	1854402	52.2084	88.1812	0	0	0	7.00785	4.81096
S064_concatenated	0.029	0.433	0.517	0.1	0.0008	0	3	1	0.999	3	2234182	682	19	2.22	705111619	313.383	5978292	359206810	159.647	3091710	51.7156	87.3432	0	0	0	7.66041	4.99643
S065_concatenated	0.024	0.434	0.515	0.097	0.0008	0	2.1	1	0.999	2.1	2232190	662	21	2.15	510848134	227.044	4251410	258428522	114.857	2189518	51.501	87.8272	0	0	0	7.28046	4.89232
S066_concatenated	0.024	0.433	0.504	0.104	0.0007	0	2	1	0.999	2	2222689	566	20	2.09	477410176	212.182	4057388	236209918	104.982	2046686	50.4434	88.3617	0	0	0	7.23325	4.40501
S068_concatenated	0.022	0.432	0.505	0.093	0.0007	0	1.5	1	0.999	1.5	2229245	636	19	2.3	361100726	160.489	2984220	178667816	79.4079	1508770	50.5583	88.7751	0	0	0	6.9724	4.2525
S069_concatenated	0.024	0.433	0.519	0.098	0.0007	0	2	1	0.998	2	2231390	650	17	2.23	469115247	208.496	3915436	238388650	105.951	2031600	51.8869	88.3258	0	0	0	7.29389	4.38033
S070_concatenated	0.024	0.433	0.526	0.099	0.0007	0	2.1	1	0.998	2.1	2231806	653	17	2.2	478477441	212.657	4038502	248494108	110.442	2127086	52.6702	88.0263	0	0	0	7.48648	4.48717
S071_concatenated	0.026	0.437	0.524	0.099	0.0006	0	2.3	1	0.999	2.3	2230977	644	19	2.29	525356081	233.492	4386850	269026446	119.567	2298444	52.394	89.1795	0	0	0	6.8003	4.02023
S072_concatenated	0.024	0.434	0.505	0.097	0.0007	0	1.9	1	0.999	1.9	2229770	642	17	2.26	462618472	205.608	3858218	228221549	101.432	1950076	50.5434	87.5191	0	0	0.00892549	7.14788	5.32411
S073_concatenated	0.024	0.433	0.505	0.098	0.0007	0	2.1	1	0.999	2.1	2230962	657	17	2.3	500916556	222.63	4133784	246676765	109.634	2088440	50.5213	88.8768	0	0	0	6.91644	4.20678
S074_concatenated	0.024	0.433	0.506	0.104	0.0007	0	1.9	1	0.998	1.9	2230560	636	17	2.21	451160144	200.516	3818218	223637031	99.3942	1933432	50.637	88.5019	0	0	0	7.28215	4.21595
S075_concatenated	0.024	0.435	0.503	0.096	0.0007	0	1.9	1	0.999	1.9	2229990	650	21	2.28	478212188	212.539	3927400	234089412	104.04	1975076	50.2897	89.086	0	0	0	6.80771	4.10628
S076_concatenated	0.023	0.435	0.518	0.099	0.0008	0	1.8	1	0.998	1.8	2231718	668	20	2.17	413878569	183.946	3515518	211089207	93.8174	1820912	51.7964	87.4737	0	0	0	7.65241	4.87393
S077_concatenated	0.026	0.436	0.51	0.078	0.0008	0	2.3	1	0.999	2.3	2231591	675	20	2.2	598290854	265.907	4629174	295909848	131.515	2362938	51.0445	88.904	0	0	0	6.26957	4.82643
S078_concatenated	0.022	0.433	0.496	0.075	0.0008	0	1.6	1	0.999	1.6	2230543	669	18	2.13	436742795	194.108	3379746	209937267	93.3055	1676330	49.5993	88.5412	0	0	0	6.49	4.96879
S079_concatenated	0.024	0.433	0.523	0.086	0.0007	0	2	1	0.999	2	2231643	654	18	2.25	484152465	215.179	3883682	247246403	109.887	2032674	52.3388	89.0545	0	0	0	6.64377	4.30176
S080_concatenated	0.025	0.431	0.51	0.083	0.0007	0	1.9	1	0.999	1.9	2231745	652	21	2.26	472784352	210.126	3832630	235076717	104.479	1953680	50.9749	88.6862	0	0	0	6.8943	4.41949
S081_concatenated	0.027	0.433	0.52	0.101	0.0007	0	2.7	1	0.999	2.7	2232364	652	21	2.28	616972173	274.21	5205696	315821838	140.365	2708622	52.0319	88.4295	0	0	0	7.28379	4.28669
S082_concatenated	0.023	0.434	0.52	0.094	0.0007	0	1.8	1	0.999	1.8	2230334	655	17	2.26	427821141	190.143	3515026	217196167	96.5316	1829602	52.0509	88.643	0	0	0	6.9775	4.37949
S083_concatenated	0.022	0.425	0.511	0.084	0.0008	0	1.8	1	0.999	1.8	2232884	709	21	2.06	464571341	206.476	3692076	231177729	102.746	1887296	51.1175	86.9215	0	0	0	7.43389	5.64458
S084_concatenated	0.024	0.435	0.517	0.096	0.0007	0	2	1	0.999	2	2230702	644	20	2.25	486335023	216.149	3979312	244867791	108.83	2058314	51.7254	88.6649	0	0	0	6.91516	4.41992
S085_concatenated	0.023	0.435	0.516	0.084	0.0007	0	1.8	1	0.999	1.8	2227317	655	21	2.28	459692985	204.308	3617028	230436501	102.416	1867188	51.6222	89.5007	0	0	0	6.32824	4.17105
S086_concatenated	0.02	0.434	0.498	0.077	0.0008	0	1.2	1	0.999	1.2	2226443	648	21	2.21	314053742	139.579	2421106	151545393	67.3535	1206900	49.8491	88.9058	0	0	0	6.31414	4.78003
S087_concatenated	0.019	0.425	0.509	0.083	0.0005	0	1.3	1	0.999	1.3	2220618	458	20	2.44	319679204	142.08	2553038	158839606	70.5954	1300986	50.9583	89.1719	0	0	0	6.31046	4.51769
S088_concatenated	0.029	0.401	0.537	0.122	0.0009	0	1.8	1	0.994	1.8	2232817	655	21	2.15	381035793	169.349	3479396	202566580	90.0296	1867836	53.6828	82.69	0	0	0	10.7362	6.57377
S089_concatenated	0.022	0.438	0.489	0.079	0.0008	0	1.5	1	0.999	1.5	2226313	650	18	2.11	391372732	173.943	3036240	184689691	82.0843	1484722	48.9	89.1529	0	0	0	6.15323	4.69385
S090_concatenated	0.022	0.436	0.514	0.081	0.0008	0	1.4	1	0.999	1.4	2227742	645	17	2.13	346025441	153.789	2719508	172950269	76.8668	1398312	51.4178	88.6361	0	0	0	6.44864	4.91527
S091_concatenated	0.022	0.433	0.522	0.084	0.0008	0	1.6	1	0.999	1.6	2230768	641	16	2.13	385574535	171.366	3073754	196229225	87.213	1605520	52.2332	88.1791	0	0	0	6.85276	4.96815
S092_concatenated	0.021	0.433	0.515	0.086	0.0008	0	1.4	1	0.999	1.4	2230377	675	21	2.14	346183843	153.859	2801630	173414306	77.073	1441818	51.4635	87.7137	0	0	0	7.16196	5.12434
S093_concatenated	0.022	0.433	0.509	0.088	0.0008	0	1.6	1	0.999	1.6	2230824	656	19	2.2	388074944	172.478	3124114	192316254	85.4739	1590192	50.9006	87.9279	0	0	0	7.12905	4.94305
S094_concatenated	0.021	0.433	0.508	0.083	0.0006	0	1.4	1	0.999	1.4	2218707	458	21	2.34	345389704	153.507	2763538	170280172	75.6801	1404150	50.8099	90.0551	0	0	0	5.78436	4.16057
S095_concatenated	0.025	0.433	0.515	0.095	0.0007	0	2.3	1	0.999	2.3	2231882	631	18	2.24	553284935	245.904	4603906	278568504	123.808	2373274	51.5491	88.5101	0	0	0	7.15572	4.33415
S096_concatenated	0.027	0.435	0.509	0.096	0.0007	0	2.7	1	0.999	2.7	2231874	649	18	2.28	659634715	293.171	5420128	327159637	145.404	2759188	50.9063	88.8623	0	0	0	6.92613	4.2116
S097	0.048	0.413	0.617	0.016	0.0012	0	1.1	1	0.993	1.1	2222313	572	29	2.67	262382432	116.614	1737632	160874084	71.4996	1072536	61.724	88.1304	0	0	0	4.64223	7.2274
S098	0.04	0.411	0.587	0.016	0.0012	0	0.8	1	0.993	0.8	2221822	574	27	2.59	199058770	88.4706	1318270	116097670	51.599	774330	58.7383	87.8497	0	0	0	4.86203	7.28827
S099	0.043	0.41	0.584	0.016	0.0017	0	0.9	1	0.991	0.9	2224405	1201	35	2.85	226340846	100.596	1498946	131274857	58.3444	875436	58.4034	86.3557	0	0	0	5.247	8.39726
S100	0.044	0.412	0.621	0.016	0.0016	0	1	1	0.99	1	2232955	725	24	2.27	242861454	107.938	1608354	149782203	66.5699	998524	62.0836	85.2014	0	0	0	5.65586	9.14279
S101	0.044	0.411	0.625	0.016	0.0012	0	1	1	0.991	1	2231563	719	29	2.21	238120960	105.832	1576960	147878305	65.7237	985598	62.4999	86.4169	0.00568298	0	0	5.92187	7.65559
S102	0.042	0.412	0.636	0.016	0.0012	0	0.9	1	0.992	0.9	2231289	730	32	2.23	218357174	97.0476	1446074	138003364	61.3348	919702	63.5999	86.5279	0	0	0	5.80279	7.66933
S103	0.04	0.411	0.594	0.017	0.0011	0	0.8	1	0.993	0.8	2222076	561	27	2.67	216720032	96.32	1435232	127809921	56.8044	852148	59.3735	87.7916	0	0	0	4.90345	7.30493
S104	0.043	0.41	0.62	0.016	0.0015	0	1	1	0.992	1	2225034	733	29	2.23	257079010	114.257	1702510	158376658	70.3896	1055948	62.023	86.4107	0	0	0	5.1899	8.39945
S105	0.048	0.411	0.646	0.016	0.0012	0	1.1	1	0.992	1.1	2231508	742	25	2.13	261458614	116.204	1731514	167767176	74.5632	1118494	64.5963	86.2992	0.016096	0	0	5.91744	7.76723
S106	0.039	0.413	0.615	0.016	0.0012	0	0.9	1	0.993	0.9	2222293	585	30	2.66	233513648	103.784	1546448	142748662	63.4438	951720	61.5423	88.1272	0	0	0	4.61469	7.25814
S107	0.04	0.41	0.597	0.016	0.0013	0	0.9	1	0.992	0.9	2231086	712	27	2.28	223861426	99.494	1482526	132842969	59.0413	885632	59.738	86.0634	0	0	0	6.04237	7.89426
S108	0.037	0.411	0.592	0.016	0.0013	0	0.8	1	0.992	0.8	2223754	688	29	2.39	209691284	93.1961	1388684	123192129	54.7521	821326	59.1442	86.8706	0	0	0	4.89763	8.23181
S109	0.042	0.412	0.612	0.016	0.0013	0	1	1	0.992	1	2223836	672	31	2.23	250083482	111.148	1656182	152147041	67.6209	1014226	61.2388	86.5084	0	0	0	5.2504	8.24115
S110	0.039	0.413	0.636	0.016	0.0012	0	0.9	1	0.992	0.9	2231477	713	28	2.24	227123932	100.944	1504132	143575314	63.8112	957206	63.6384	86.8788	0	0	0	5.63897	7.4822
S111	0.04	0.41	0.609	0.017	0.0012	0	0.9	1	0.992	0.9	2231166	708	25	2.2	223269204	99.2308	1478604	135012116	60.0054	900168	60.8796	86.3789	0	0	0	5.84272	7.77836
S112	0.042	0.411	0.61	0.016	0.0012	0	1.1	1	0.993	1.1	2222436	591	26	2.67	277421126	123.298	1837226	168010866	74.6715	1120240	60.9745	87.4772	0	0	0	4.99019	7.5326
S113	0.04	0.413	0.619	0.016	0.0009	0	1.1	1	0.994	1.1	2219901	507	29	2.45	262881940	116.836	1740940	161677171	71.8565	1077678	61.9021	89.4245	0.017263	0	0	4.47539	6.08289
S114	0.05	0.413	0.623	0.016	0.0015	0	1.2	1	0.991	1.2	2225260	746	31	2.33	298685852	132.749	1978052	184658416	82.0704	1231166	62.2413	87.1386	0	0	0	4.7686	8.09284
S115	0.043	0.41	0.619	0.016	0.0012	0	1	1	0.992	1	2231030	734	27	2.12	248554456	110.469	1646056	152741180	67.885	1018146	61.8537	86.0486	0	0	0	6.06349	7.88795
S116	0.041	0.41	0.598	0.016	0.0012	0	1	1	0.993	1	2210362	590	27	2.64	252303182	112.135	1670882	149822025	66.5876	998928	59.7845	87.3381	0	0	0	5.0687	7.59324
S117	0.049	0.413	0.636	0.016	0.0013	0	1.1	1	0.992	1.1	2211989	730	28	2.22	266426816	118.412	1764416	168346460	74.8206	1121942	63.5872	86.8552	0	0	0	4.7732	8.37159
S118	0.035	0.41	0.613	0.016	0.001	0	0.7	1	0.993	0.7	2220949	590	33	2.33	186271486	82.7873	1233586	113407105	50.4032	756146	61.2966	87.8959	0	0	0	5.23931	6.86475
S119	0.039	0.41	0.61	0.016	0.0013	0	1	1	0.992	1	2215630	728	30	2.19	242038806	107.573	1602906	146534864	65.1266	976948	60.9486	86.6828	0	0	0	5.1728	8.14437
S120	0.04	0.412	0.6	0.016	0.0012	0	1.1	1	0.992	1.1	2231592	716	29	2.24	288471608	128.21	1910408	171961895	76.4275	1146592	60.0182	86.3507	0	0	0	5.88543	7.76384
S121	0.041	0.413	0.623	0.016	0.0015	0	1.1	1	0.991	1.1	2225085	757	34	2.21	269139682	119.618	1782382	166599215	74.0441	1110634	62.3118	86.7876	0	0	0	4.99677	8.21561
S123	0.045	0.41	0.627	0.016	0.0012	0	1.3	1	0.993	1.3	2222792	608	27	2.58	311295862	138.354	2061562	193783324	86.1259	1291930	62.6675	87.4702	0	0	0	5.24339	7.28646
S124	0.037	0.411	0.604	0.016	0.0012	0	1	1	0.992	1	2231426	711	28	2.25	268571620	119.365	1778620	161045327	71.5757	1074310	60.4013	86.3338	0	0	0	5.95555	7.71063
S125	0.039	0.412	0.616	0.016	0.0009	0	1	1	0.994	1	2206802	497	33	2.68	242870212	107.942	1608412	148704352	66.0908	991190	61.6254	89.2778	0	0	0	4.43544	6.28672
S126	0.043	0.413	0.629	0.016	0.0012	0	1	1	0.992	1	2231515	728	27	2.25	253617184	112.719	1679584	158517956	70.4524	1056600	62.9084	86.7583	0	0	0	5.69985	7.54181
S127	0.043	0.41	0.632	0.017	0.001	0	1	1	0.993	1	2223000	605	31	2.4	249489750	110.884	1652250	156705092	69.6467	1044468	63.2149	87.8381	0	0	0	4.81035	7.35155
S128	0.046	0.41	0.614	0.016	0.0012	0	1.1	1	0.992	1.1	2231453	706	29	2.17	270674144	120.3	1792544	165014434	73.3397	1100248	61.3791	86.2894	0	0	0	5.9128	7.79783
S129	0.041	0.413	0.618	0.016	0.0013	0	0.9	1	0.992	0.9	2226548	715	29	2.22	227233558	100.993	1504858	139566353	62.0295	930302	61.8199	86.8633	0	0	0	4.9117	8.22503
S130	0.035	0.41	0.586	0.017	0.0013	0	0.8	1	0.992	0.8	2227713	730	30	2.4	199307920	88.5813	1319920	115955483	51.5358	773286	58.5858	86.3907	0	0	0	5.22724	8.38205
S131	0.042	0.411	0.606	0.016	0.0013	0	1	1	0.992	1	2228762	728	27	2.24	262616180	116.718	1739180	158192456	70.3078	1054616	60.6387	86.3726	0	0	0	5.18815	8.43923
S132	0.047	0.412	0.632	0.016	0.0012	0	1	1	0.992	1	2231718	726	32	2.2	256179050	113.857	1696550	160926783	71.523	1072856	63.2375	86.5599	0	0	0	5.81665	7.62341
S133	0.042	0.41	0.628	0.016	0.0014	0	1	1	0.992	1	2222171	597	29	2.62	249424518	110.855	1651818	155721692	69.2096	1037942	62.8363	85.2346	0	0	0	7.24863	7.51673
S134	0.044	0.411	0.62	0.016	0.001	0	1.1	1	0.993	1.1	2221365	615	29	2.2	278831768	123.925	1846568	171633913	76.2817	1144346	61.9715	87.8377	0	0	0	5.27249	6.88979
S135	0.044	0.411	0.611	0.016	0.0009	0	1.1	1	0.994	1.1	2217342	503	29	2.62	281797106	125.243	1866206	171090171	76.0401	1140616	61.1195	88.9559	0	0	0	4.72463	6.31951
S136	0.043	0.412	0.609	0.016	0.0011	0	1.1	1	0.993	1.1	2222101	612	28	2.33	274354316	121.935	1816916	165891090	73.7294	1106032	60.8741	87.9783	0	0	0	5.15863	6.86304
S137	0.043	0.413	0.63	0.016	0.0015	0	1.1	1	0.991	1.1	2225254	759	33	2.19	267010582	118.671	1768282	166984645	74.2154	1113190	62.9532	87.2361	0	0	0	4.75598	8.00796
S138	0.037	0.41	0.599	0.016	0.001	0	0.8	1	0.993	0.8	2221002	620	32	2.32	207465242	92.2068	1373942	123519038	54.8974	823644	59.9475	87.808	0	0	0	5.31586	6.87618
S139	0.047	0.41	0.612	0.016	0.0009	0	1.1	1	0.995	1.1	2217904	532	30	2.64	273525326	121.567	1811426	166266015	73.896	1108192	61.1779	89.0995	0	0	0	4.64192	6.25861
S140	0.04	0.412	0.605	0.016	0.0012	0	1.1	1	0.992	1.1	2231678	722	27	2.28	289576324	128.701	1917724	173838593	77.2616	1159228	60.4481	86.3685	0	0	0	5.93309	7.69841
S141	0.043	0.412	0.633	0.016	0.0016	0	1.2	1	0.991	1.2	2233209	751	25	2.25	289232346	128.548	1915446	181755687	80.7803	1211774	63.2633	85.3754	0	0	0	5.60029	9.02435
S142	0.039	0.411	0.612	0.017	0.0014	0	0.9	1	0.993	0.9	2223399	736	29	2.57	223007370	99.1144	1476870	135635709	60.2825	904242	61.2269	87.606	0	0	0	4.52714	7.86685
S143	0.044	0.41	0.606	0.017	0.0013	0	1.1	1	0.992	1.1	2215386	716	25	2.27	289264056	128.562	1915656	174058042	77.3591	1160476	60.5785	86.5584	0	0	0	5.60367	7.83793
S144	0.048	0.412	0.628	0.016	0.0011	0	1.3	1	0.993	1.3	2221845	620	31	2.37	310931650	138.192	2059150	193887723	86.1723	1292524	62.7698	87.8567	0	0	0	5.41895	6.72435
S145	0.042	0.412	0.606	0.016	0.0016	0	1.1	1	0.99	1.1	2233000	774	29	2.34	290900896	129.289	1926496	175159232	77.8485	1167922	60.6242	85.2363	0	0	0	5.72393	9.03979
S147	0.046	0.413	0.643	0.016	0.0011	0	1.3	1	0.995	1.3	2225625	397	7	2.48	299033152	132.904	1980352	191086917	84.9275	1273464	64.3049	87.9634	0	0	0	4.51946	7.51714
S148	0.048	0.412	0.637	0.016	0.0016	0	1.3	1	0.99	1.3	2233342	775	27	2.11	308841508	137.263	2045308	195483837	86.8817	1303044	63.7089	85.2313	0	0	0	5.61167	9.15703
S149	0.04	0.411	0.602	0.016	0.0009	0	0.9	1	0.994	0.9	2219323	542	26	2.66	238407860	105.959	1578860	142469822	63.3199	949838	60.1597	89.2225	0	0	0	4.52448	6.25304
S150	0.034	0.41	0.571	0.016	0.0009	0	0.8	1	0.995	0.8	2219339	539	26	2.72	212877988	94.6124	1409788	120723104	53.6547	805416	57.1303	88.9244	0	0	0	4.77006	6.30558
S151	0.047	0.41	0.596	0.017	0.0012	0	1.3	1	0.992	1.3	2231398	728	30	2.25	330409442	146.849	2188142	195650597	86.9558	1304632	59.6228	86.0826	0	0	0	6.03879	7.87859
S152	0.039	0.412	0.615	0.016	0.0012	0	1.1	1	0.992	1.1	2229579	698	30	2.29	275976660	122.656	1827660	168453393	74.8682	1123016	61.4456	86.4215	0	0	0	5.83061	7.74784
S153	0.042	0.412	0.615	0.016	0.0015	0	1.1	1	0.992	1.1	2225832	753	28	2.27	268507596	119.337	1778196	163934224	72.8597	1093074	61.471	86.629	0	0	0	4.63679	8.73425
S154	0.04	0.41	0.607	0.017	0.0015	0	0.9	1	0.991	0.9	2224661	817	29	2.32	225817178	100.363	1495478	136128807	60.5017	907660	60.6936	86.6409	0	0	0	5.08446	8.27463
S155	0.042	0.41	0.589	0.016	0.0013	0	1	1	0.992	1	2228506	735	28	2.18	267346406	118.821	1770506	156275905	69.456	1042210	58.8651	86.2527	0	0	0	5.28901	8.45827
S156	0.048	0.413	0.634	0.016	0.0009	0	1.3	1	0.995	1.3	2219917	543	29	2.6	320264658	142.34	2120958	201709015	89.6484	1344714	63.4013	89.7927	0	0	0	4.22101	5.98632
S157	0.037	0.411	0.593	0.016	0.0012	0	0.8	1	0.993	0.8	2221837	576	26	2.6	195657042	86.9587	1295742	115105835	51.1581	767744	59.2513	87.4177	0	0	0	5.09152	7.49081
S158	0.04	0.41	0.613	0.016	0.0012	0	1	1	0.992	1	2231570	726	33	2.2	262473938	116.655	1738238	159707537	70.9811	1064858	61.2608	86.307	0	0	0	5.91126	7.78176
S160	0.042	0.412	0.628	0.016	0.0012	0	1	1	0.992	1	2231616	742	27	2.2	252676152	112.301	1673352	157590657	70.0403	1050570	62.7824	86.7361	0	0	0	5.71532	7.54858
S161	0.043	0.411	0.607	0.017	0.0009	0	0.9	1	0.994	0.9	2219451	516	26	2.71	220867096	98.1632	1462696	133176540	59.1896	887948	60.7063	89.0835	0	0	0	4.66235	6.2541
S162	0.037	0.411	0.604	0.017	0.0012	0	1	1	0.993	1	2222101	589	26	2.53	249369856	110.831	1651456	149515065	66.4511	996908	60.3654	87.6548	0	0	0	4.93235	7.41288
S163	0.047	0.413	0.632	0.016	0.0015	0	1.2	1	0.992	1.2	2225689	774	31	2.32	283226774	125.879	1875674	177876159	79.0561	1185682	63.2137	86.8965	0	0	0	4.45034	8.65314
S164	0.047	0.413	0.628	0.016	0.0012	0	1.2	1	0.992	1.2	2230325	667	30	2.32	290440950	129.085	1923450	181098866	80.4884	1207110	62.7575	86.9367	0	0	0	5.9029	7.16039
S165	0.034	0.41	0.586	0.017	0.0015	0	0.6	1	0.991	0.6	2224420	818	29	2.35	171471372	76.2095	1135572	99684766	44.3043	664854	58.5479	86.0905	0	0	0	5.39138	8.51812
S167	0.044	0.412	0.628	0.016	0.0012	0	1.2	1	0.993	1.2	2222259	614	29	2.57	300250816	133.445	1988416	187228067	83.2125	1248060	62.7665	87.8856	0	0	0	4.82051	7.29391
S168	0.043	0.413	0.63	0.016	0.0011	0	1.2	1	0.993	1.2	2225981	662	31	2.25	286277578	127.234	1895878	179189609	79.6398	1194636	63.0123	88.5222	0	0	0	4.96695	6.51084
S169	0.04	0.413	0.611	0.016	0.0012	0	1.1	1	0.992	1.1	2231274	727	29	2.27	276323054	122.81	1829954	167602478	74.49	1117390	61.0611	86.9783	0	0	0	5.53503	7.48664
S170	0.04	0.409	0.61	0.017	0.0012	0	0.8	1	0.992	0.8	2231043	697	28	2.21	202934638	90.1932	1343938	123066765	54.6963	820280	61.0356	85.9193	0	0	0	6.17689	7.90377
S171	0.046	0.41	0.62	0.016	0.0012	0	1.2	1	0.993	1.2	2222441	585	27	2.61	293835128	130.593	1945928	181049769	80.4666	1207024	62.0282	87.4237	0	0	0	5.06348	7.51283
S172	0.045	0.413	0.621	0.016	0.0012	0	1.1	1	0.992	1.1	2231301	715	29	2.28	281667850	125.186	1865350	173864522	77.2731	1158838	62.1244	86.8416	0	0	0	5.60229	7.5561
S173	0.04	0.412	0.622	0.016	0.0012	0	1	1	0.992	1	2231306	723	30	2.24	258133896	114.726	1709496	159573501	70.9216	1063902	62.2348	86.596	0	0	0	5.73283	7.67116
S174	0.036	0.41	0.605	0.016	0.0011	0	0.9	1	0.993	0.9	2221799	611	33	2.34	216389040	96.1729	1433040	129979888	57.7688	866594	60.4724	87.7502	0	0	0	4.84478	7.405
S175	0.052	0.41	0.637	0.016	0.0009	0	1.4	1	0.994	1.4	2238869	454	24	3.32	326486462	145.105	2162162	206820841	91.9204	1378128	63.7384	87.2609	0	0	0	5.19356	7.54558
S176	0.04	0.411	0.602	0.016	0.0015	0	1.2	1	0.992	1.2	2222126	741	25	2.45	299014428	132.895	1980228	178775420	79.4557	1192158	60.2031	86.3145	0	0	0	5.64753	8.03794
S177	0.045	0.413	0.628	0.016	0.0013	0	1.1	1	0.991	1.1	2225643	759	23	2.2	262070164	116.476	1735564	163503168	72.6681	1089668	62.7847	87.0032	0	0	0	4.87957	8.11719
S178	0.045	0.413	0.621	0.016	0.0015	0	1.2	1	0.992	1.2	2225843	760	30	2.35	313804576	139.469	2078176	193507558	86.0034	1290040	62.0756	85.5427	0	0	0	5.67696	8.78033
S179	0.046	0.413	0.632	0.016	0.0011	0	1.2	1	0.993	1.2	2222269	642	29	2.26	300560668	133.583	1990468	188820489	83.9202	1258466	63.2246	88.2201	0	0	0	5.05136	6.72852
S180	0.041	0.411	0.626	0.016	0.0009	0	0.9	1	0.994	0.9	2219113	532	25	2.67	220962528	98.2056	1463328	137345237	61.0423	915256	62.5462	89.0343	0	0	0	4.66654	6.29915
S181	0.041	0.41	0.616	0.016	0.0012	0	1.1	1	0.992	1.1	2230947	737	27	2.18	287934652	127.971	1906852	176210348	78.3157	1174870	61.6131	86.1273	0	0	0	5.97716	7.89553
S182	0.052	0.413	0.638	0.016	0.0008	0	1.3	1	0.996	1.3	2214031	251	26	3.74	303060624	134.694	2007024	192220773	85.4314	1281096	63.8306	89.5174	0	0	0	4.82039	5.66219
S183	0.042	0.413	0.62	0.016	0.0015	0	1.2	1	0.992	1.2	2225861	831	29	2.45	291587946	129.595	1931046	179584570	79.8154	1197358	62.0057	86.8363	0	0	0	4.48002	8.68366
S184	0.039	0.41	0.601	0.017	0.0015	0	0.9	1	0.991	0.9	2224664	814	28	2.38	235117872	104.497	1557072	140229845	62.3244	935044	60.0514	86.2752	0	0	0	5.33556	8.38919
S185	0.044	0.411	0.642	0.016	0.0012	0	1.3	1	0.993	1.3	2222534	587	25	2.6	317359116	141.048	2101716	202397614	89.9545	1349210	64.1956	87.5837	0	0	0	5.0158	7.40055
S187	0.042	0.413	0.639	0.016	0.0015	0	1.1	1	0.992	1.1	2225724	808	29	2.33	276559520	122.915	1831520	175652924	78.068	1170722	63.9208	86.8775	0	0	0	4.52135	8.60113
S188	0.038	0.41	0.639	0.016	0.0009	0	0.9	1	0.994	0.9	2210247	524	30	2.49	217897530	96.8433	1443030	138442904	61.5302	922680	63.9405	88.7941	0	0	0	4.84987	6.35606
S189	0.044	0.411	0.641	0.016	0.0012	0	1.3	1	0.993	1.3	2222456	596	25	2.68	300024618	133.344	1986918	191031032	84.9027	1273350	64.0867	87.3939	0	0	0	5.14456	7.46152
S190	0.045	0.412	0.646	0.016	0.0017	0	1.2	1	0.991	1.2	2223111	1208	31	2.76	296241162	131.663	1961862	190131840	84.503	1267306	64.5971	86.6356	0	0	0	5.09566	8.2687
S192	0.037	0.41	0.639	0.017	0.0016	0	0.8	1	0.991	0.8	2224139	981	31	2.61	182789426	81.2397	1210526	116026755	51.5674	773574	63.904	86.2755	0	0	0	5.32278	8.40174
S193	0.035	0.41	0.56	0.016	0.0014	0	0.9	1	0.992	0.9	2222521	687	31	2.42	251809110	111.915	1667610	139945693	62.1981	933492	55.9778	86.3545	0	0	0	5.20059	8.44493
S194	0.043	0.411	0.615	0.016	0.0009	0	1.1	1	0.995	1.1	2219942	533	31	2.63	265133350	117.837	1755850	161895202	71.9534	1079252	61.4661	89.1397	0	0	0	4.63431	6.22597
S195	0.047	0.413	0.637	0.016	0.0015	0	1.3	1	0.992	1.3	2225131	851	30	2.3	304049976	135.133	2013576	192411511	85.5162	1282262	63.6808	87.4431	0	0	0	4.53492	8.02198
S196	0.04	0.41	0.639	0.016	0.001	0	0.9	1	0.993	0.9	2221115	601	29	2.38	209496796	93.1097	1387396	133092567	59.1523	887214	63.9481	87.713	0	0	0	5.39844	6.88856
S197	0.041	0.411	0.6	0.017	0.0009	0	1	1	0.994	1	2204618	542	25	2.71	257282558	114.348	1703858	153354486	68.1575	1022706	60.023	89.2108	0	0	0	4.5986	6.1906
S198	0.045	0.413	0.615	0.016	0.001	0	1.2	1	0.996	1.2	2224378	413	7	2.15	303011398	134.672	2006698	185146354	82.2873	1234420	61.515	89.3388	0	0	0	4.24239	6.41885
S199	0.041	0.412	0.526	0.016	0.0016	0	0.9	1	0.992	0.9	2225451	788	30	2.3	262451590	116.645	1738090	137022243	60.8988	913570	52.5617	86.5318	0	0	0	4.56555	8.90269
S201	0.04	0.41	0.593	0.016	0.0015	0	1.1	1	0.991	1.1	2225336	828	28	2.25	281374004	125.055	1863404	165807746	73.6923	1105516	59.3278	86.2193	0	0	0	5.21064	8.57008
S202	0.04	0.413	0.612	0.016	0.0009	0	1.1	1	0.995	1.1	2219925	536	29	2.57	265630140	118.058	1759140	161438346	71.7504	1076238	61.1798	89.6257	0	0	0	4.2421	6.13218
S203	0.039	0.41	0.596	0.016	0.0008	0	0.8	1	0.994	0.8	2218318	455	28	2.5	207538930	92.2395	1374430	122919746	54.631	819390	59.6167	89.1101	0	0	0	4.64446	6.24544
S204	0.042	0.41	0.624	0.016	0.0015	0	1	1	0.991	1	2224780	811	28	2.38	255733298	113.659	1693598	158492313	70.441	1056494	62.3816	86.3547	0	0	0	5.15951	8.48576
S205	0.046	0.411	0.607	0.016	0.0012	0	1.3	1	0.993	1.3	2223086	597	25	2.62	325155246	144.513	2153346	196071352	87.1428	1307366	60.7132	87.6282	0	0	0	4.92522	7.4466
S206	0.046	0.412	0.636	0.016	0.0013	0	1.3	1	0.992	1.3	2225736	737	25	2.29	321251594	142.778	2127494	202988724	90.2172	1353108	63.601	86.4966	0	0	0	5.19547	8.30797
S207	0.039	0.411	0.616	0.016	0.0009	0	1	1	0.995	1	2218792	448	28	2.73	240536356	106.905	1592956	147106130	65.3805	980766	61.5689	89.1626	0	0	0	4.64091	6.19645
S208	0.039	0.41	0.617	0.016	0.0015	0	1.1	1	0.992	1.1	2225162	836	28	2.34	281644294	125.175	1865194	172635226	76.7268	1150986	61.7086	86.3583	0	0	0	5.22187	8.41983
S209	0.046	0.413	0.629	0.016	0.0012	0	1.2	1	0.992	1.2	2231631	700	31	2.26	287192034	127.641	1901934	179591103	79.8183	1197202	62.9466	87.0148	0	0	0	5.50517	7.47999
S210	0.039	0.41	0.6	0.016	0.0012	0	0.8	1	0.992	0.8	2231323	723	31	2.2	217534526	96.682	1440626	129637112	57.6165	864502	60.0088	86.2911	0	0	0	5.91526	7.79366
S211	0.046	0.41	0.634	0.016	0.0009	0	1.4	1	0.993	1.4	2238416	380	27	3.18	336925092	149.744	2231292	212212420	94.3166	1414426	63.3904	86.2997	0	0	0	5.32664	8.37364
S212	0.042	0.412	0.624	0.016	0.0012	0	1.2	1	0.992	1.2	2231431	761	28	2.28	287618458	127.83	1904758	178286233	79.2383	1188424	62.3924	86.6562	0	0	0	5.70907	7.63471
S213	0.037	0.41	0.605	0.016	0.0015	0	0.9	1	0.991	0.9	2224639	817	30	2.38	228018154	101.341	1510054	137065682	60.9181	913870	60.519	86.1389	0	0	0	5.33234	8.52877
S214	0.042	0.41	0.638	0.017	0.001	0	1.2	1	0.993	1.2	2238370	383	23	3.07	293351324	130.378	1942724	185998233	82.6659	1239844	63.8199	86.4141	0	0	0	5.44582	8.14009
S215	0.045	0.413	0.633	0.016	0.0012	0	1.2	1	0.992	1.2	2231587	734	27	2.22	299327904	133.035	1982304	188150423	83.6224	1254220	63.2708	86.8499	0	0	0	5.59264	7.55746
S216	0.044	0.41	0.631	0.016	0.0015	0	1.1	1	0.991	1.1	2225072	830	31	2.35	264080880	117.369	1748880	165548788	73.5772	1103742	63.1114	86.0303	0	0	0	5.43246	8.53726
S217	0.043	0.41	0.592	0.017	0.0011	0	1.1	1	0.993	1.1	2225575	637	34	2.25	275219546	122.32	1822646	161804061	71.9129	1079232	59.2124	87.8135	0	0	0	5.30558	6.88091
S218	0.045	0.412	0.62	0.016	0.0012	0	1.2	1	0.992	1.2	2231332	721	26	2.22	292601760	130.045	1937760	180289422	80.1286	1201958	62.0282	86.7473	0	0	0	5.7774	7.47528
S219	0.043	0.412	0.616	0.016	0.0012	0	1.1	1	0.992	1.1	2231350	727	25	2.32	278527956	123.79	1844556	170495942	75.776	1136710	61.6251	86.8423	0	0	0	5.57292	7.58478
S220	0.041	0.41	0.594	0.016	0.0015	0	1	1	0.991	1	2224763	809	28	2.34	255173692	113.411	1689892	150614819	66.9399	1004482	59.4406	86.241	0	0	0	5.30283	8.45621
S221	0.048	0.411	0.654	0.016	0.0012	0	1.4	1	0.994	1.4	2222575	611	23	2.59	320126342	142.278	2120042	208167066	92.5187	1387236	65.4344	87.4248	0	0	0	5.14513	7.43012
S222	0.049	0.413	0.63	0.016	0.0011	0	1.2	1	0.993	1.2	2222092	647	30	2.37	301214498	133.873	1994798	188368100	83.7192	1255804	62.9539	89.1677	0	0	0	4.14518	6.68711
S223	0.037	0.41	0.604	0.017	0.001	0	0.8	1	0.992	0.8	2221176	597	29	2.34	198016266	88.0072	1311366	118822458	52.81	792246	60.4138	87.7867	0	0	0	5.29843	6.91486
S224	0.04	0.41	0.595	0.016	0.0009	0	1	1	0.994	1	2203940	537	27	2.65	266774720	118.567	1766720	157731505	70.1029	1051558	59.5204	88.8602	0	0	0	4.74549	6.39429
S225	0.037	0.412	0.604	0.016	0.0013	0	0.9	1	0.992	0.9	2228867	760	29	2.22	241950924	107.534	1602324	145146345	64.5095	967670	60.3917	86.6247	0	0	0	5.04401	8.33128
S226	0.045	0.413	0.636	0.016	0.0012	0	1.1	1	0.993	1.1	2222236	590	27	2.53	265860868	118.16	1760668	167873980	74.6107	1118918	63.5508	88.1976	0	0	0	4.64627	7.15609
S228	0.041	0.41	0.634	0.017	0.0012	0	0.9	1	0.993	0.9	2222277	589	28	2.55	221309526	98.3598	1465626	139371104	61.9427	929038	63.3885	87.3522	0	0	0	5.11359	7.53418
S229	0.041	0.411	0.622	0.016	0.0009	0	1	1	0.995	1	2219844	532	30	2.72	250577252	111.368	1659452	154889738	68.8399	1032446	62.2161	89.0885	0	0	0	4.67778	6.23369
S230	0.044	0.413	0.621	0.016	0.0009	0	1.1	1	0.995	1.1	2220005	517	28	2.72	269530470	119.791	1784970	166331485	73.9251	1108770	62.117	89.5048	0	0	0	4.4138	6.08142
S231	0.04	0.411	0.617	0.016	0.0009	0	1.2	1	0.994	1.2	2219922	530	28	2.63	307579148	136.702	2036948	188357651	83.7145	1255944	61.6581	88.9636	0	0	0	4.69136	6.34504
S232	0.037	0.413	0.598	0.016	0.0009	0	1.1	1	0.995	1.1	2211194	532	32	2.69	284808650	126.582	1886150	169221985	75.2098	1128250	59.8176	89.5577	0	0	0	4.27136	6.17095
S233	0.046	0.412	0.65	0.017	0.0012	0	1.3	1	0.992	1.3	2231664	728	29	2.24	317419818	141.075	2102118	204967748	91.0968	1365722	64.9689	86.6443	0	0	0	5.81942	7.53632
S234	0.04	0.41	0.626	0.016	0.0011	0	0.9	1	0.993	0.9	2221846	566	27	2.45	217532110	96.6809	1440610	135247815	60.1101	901430	62.5728	87.174	0	0	0	5.30981	7.5162
S235	0.047	0.41	0.593	0.017	0.0011	0	1.1	1	0.992	1.1	2225668	672	29	2.57	287709964	127.871	1905364	169362561	75.2722	1129108	59.2594	87.2198	0	0	0	5.87041	6.90983
S236	0.048	0.413	0.641	0.016	0.001	0	1.4	1	0.993	1.4	2221718	625	34	2.31	327836402	145.705	2171102	208905723	92.847	1392400	64.1333	88.3812	0	0	0	4.96153	6.65728
S237	0.041	0.413	0.631	0.016	0.0009	0	1.2	1	0.994	1.2	2204284	566	26	2.68	284884754	126.615	1886654	178541867	79.3519	1190270	63.0889	89.5092	0	0	0	4.37128	6.11953
S238	0.048	0.41	0.616	0.017	0.0011	0	1.3	1	0.993	1.3	2222253	609	25	2.62	331171086	147.187	2193186	202743946	90.1084	1351852	61.6387	87.5023	0	0	0	5.1247	7.37299
S239	0.04	0.411	0.562	0.016	0.0012	0	1.3	1	0.994	1.3	2222759	582	25	2.61	345567124	153.585	2288524	192801752	85.6897	1286266	56.205	87.6449	0	0	0	4.93397	7.42109
S240	0.044	0.413	0.624	0.016	0.0011	0	1.3	1	0.993	1.3	2231133	731	29	2.35	325306246	144.581	2154346	201715642	89.6514	1344736	62.4197	87.6982	0	0	0	5.60638	6.6954
S241	0.045	0.41	0.619	0.016	0.0011	0	1.1	1	0.993	1.1	2222262	585	27	2.61	275461448	122.427	1824248	169279300	75.2352	1128532	61.8629	87.3924	0	0	0	5.17516	7.43242
S242	0.041	0.41	0.597	0.016	0.0016	0	1.2	1	0.991	1.2	2225275	823	32	2.36	298730548	132.769	1978348	177047892	78.688	1180788	59.6856	86.2648	0	0	0	5.19596	8.53925
S243	0.044	0.413	0.631	0.016	0.0013	0	1.2	1	0.992	1.2	2222346	718	26	2.22	294875820	131.056	1952820	184950429	82.2002	1232642	63.1211	86.5899	0	0	0	5.04759	8.36249
S244	0.044	0.413	0.64	0.016	0.0012	0	1.2	1	0.992	1.2	2231430	724	28	2.19	284995890	126.665	1887390	181088931	80.484	1207032	63.9524	85.7457	0	0.0319972	0	6.70001	7.52232
S245	0.038	0.41	0.625	0.017	0.001	0	0.8	1	0.992	0.8	2221200	608	32	2.23	200543100	89.1303	1328100	124530318	55.3468	830142	62.506	87.8139	0	0	0	5.33465	6.8514
S246	0.047	0.41	0.612	0.016	0.001	0	1.1	1	0.993	1.1	2221951	664	25	2.48	272435106	121.082	1804206	165638968	73.6173	1104002	61.1905	87.9468	0	0	0	4.85451	7.19867
S247	0.045	0.411	0.609	0.016	0.0012	0	1	1	0.992	1	2231057	685	28	2.34	264985370	117.771	1754870	160258662	71.2261	1068584	60.8925	86.6507	0	0	0	5.733	7.61629
S248	0.042	0.412	0.623	0.016	0.0013	0	1	1	0.992	1	2230127	732	26	2.2	245750990	109.223	1627490	151993384	67.5526	1013026	62.2447	85.0067	0	0	0	7.25854	7.73473
S249	0.045	0.412	0.599	0.016	0.0015	0	0.9	1	0.991	0.9	2225134	737	27	2.28	222650104	98.9556	1474504	132558501	58.9149	883708	59.9326	86.8749	0	0	0	4.89479	8.23036
S250	0.037	0.41	0.61	0.016	0.0011	0	0.9	1	0.993	0.9	2221325	618	33	2.29	238544062	106.02	1579762	144446555	64.1985	963256	60.9748	87.6979	0	0	0	5.44453	6.85758
S251	0.043	0.41	0.616	0.016	0.0016	0	1.2	1	0.991	1.2	2224866	923	34	2.41	302724800	134.544	2004800	185347732	82.3768	1235728	61.6385	86.0739	0	0	0	5.3625	8.56362
S252	0.045	0.412	0.629	0.016	0.0012	0	1	1	0.992	1	2231370	711	32	2.25	262046910	116.465	1735410	163813816	72.8061	1091756	62.9106	85.3689	0	0	0	6.96783	7.66329
S253	0.043	0.413	0.641	0.016	0.0012	0	1.1	1	0.994	1.1	2222323	591	28	2.52	256848282	114.155	1700982	163694871	72.7533	1091152	64.1484	87.1326	0	0	0	5.52717	7.34028
S254	0.043	0.41	0.636	0.016	0.001	0	0.9	1	0.993	0.9	2221153	630	33	2.28	228014228	101.34	1510028	144101334	64.045	960442	63.6043	87.6699	0	0	0	5.36755	6.96251
S255	0.044	0.41	0.58	0.016	0.0011	0	1.1	1	0.994	1.1	2244665	826	30	2.67	286673500	127.41	1898500	165225750	73.4337	1101862	58.0386	88.8054	0	0	0	4.70221	6.49234
S256	0.038	0.413	0.624	0.016	0.0012	0	1	1	0.992	1	2231187	673	28	2.25	259954050	115.535	1721550	160969013	71.5418	1073244	62.3417	85.5877	0	0	0	6.78047	7.63178
S257	0.044	0.409	0.624	0.016	0.001	0	0.9	1	0.992	0.9	2220990	616	29	2.28	232304138	103.246	1538438	144068570	64.0305	960570	62.438	87.4869	0	0	0	5.53706	6.97606
S258	0.043	0.411	0.628	0.017	0.0009	0	1.2	1	0.994	1.2	2219798	547	27	2.72	285995812	127.109	1894012	178387699	79.2834	1189152	62.7848	89.066	0	0	0	4.61392	6.3201
S259	0.044	0.413	0.639	0.016	0.0012	0	1.3	1	0.992	1.3	2231410	697	28	2.29	321423734	142.855	2128634	204079505	90.702	1360288	63.9043	85.6634	0	0	0	6.75228	7.58427
S260	0.038	0.41	0.59	0.016	0.0011	0	0.9	1	0.992	0.9	2221102	620	30	2.32	230398518	102.399	1525818	134966063	59.9849	899864	58.9758	87.6447	0	0	0	5.3516	7.00368
S262	0.043	0.414	0.614	0.016	0.0011	0	1.1	1	0.993	1.1	2222402	597	27	2.62	285470332	126.876	1890532	174044151	77.353	1160024	61.3597	88.5573	0	0	0	4.402	7.04075
S263	0.049	0.413	0.64	0.016	0.0011	0	1.2	1	0.993	1.2	2230437	726	29	2.44	285098268	126.71	1888068	181345582	80.598	1208514	64.008	87.0851	0	0	0	6.30387	6.61099
S264	0.04	0.41	0.605	0.016	0.0009	0	1	1	0.995	1	2219588	507	31	2.67	241945488	107.531	1602288	145260378	64.5602	968698	60.4572	88.7128	0	0	0	4.90012	6.38711
S265	0.033	0.411	0.598	0.016	0.0012	0	0.8	1	0.993	0.8	2222128	568	27	2.64	216981866	96.4364	1436966	128938716	57.3061	859772	59.8325	87.6914	0	0	0	4.92054	7.38803
S266	0.041	0.413	0.623	0.016	0.0012	0	1.2	1	0.993	1.2	2222463	588	25	2.65	283390760	125.951	1876760	175399915	77.9555	1169730	62.3271	88.1217	0	0	0	4.71504	7.16328
S267	0.044	0.413	0.646	0.016	0.0012	0	1.3	1	0.992	1.3	2230532	657	33	2.37	317440354	141.085	2102254	203881054	90.6138	1358946	64.6423	85.9778	0	0	0	7.08775	6.93445
S268	0.042	0.41	0.615	0.016	0.0015	0	1.1	1	0.991	1.1	2224927	842	28	2.31	273733706	121.659	1812806	167326580	74.3674	1115498	61.5343	86.0098	0	0	0	5.39506	8.59518
S269	0.049	0.41	0.629	0.016	0.0012	0	1.4	1	0.992	1.4	2231678	723	26	2.26	333694900	148.309	2209900	208383349	92.6148	1389140	62.8599	86.2975	0	0	0	5.9831	7.71942
S270	0.044	0.413	0.631	0.016	0.001	0	1.3	1	0.993	1.3	2221843	631	29	2.3	317060136	140.916	2099736	198875000	88.3889	1325724	63.1377	88.4171	0	0	0	4.98531	6.59764
S271	0.044	0.413	0.647	0.016	0.0013	0	1.2	1	0.992	1.2	2231521	736	30	2.13	301265838	133.896	1995138	193810816	86.1381	1291740	64.7444	85.5517	0	0	0	6.84367	7.60468
S272	0.039	0.41	0.599	0.017	0.0012	0	0.9	1	0.993	0.9	2222053	604	25	2.53	228176402	101.412	1511102	135630207	60.2801	904438	59.8529	87.2952	0	0	0	5.19682	7.50794
S273	0.044	0.411	0.631	0.016	0.0009	0	1.3	1	0.995	1.3	2220394	545	25	2.63	303444768	134.864	2009568	190313990	84.584	1268714	63.1337	89.2826	0	0	0	4.53577	6.18163
S274	0.043	0.413	0.625	0.016	0.0014	0	1.2	1	0.993	1.2	2223710	652	26	2.51	305305390	135.691	2021890	189487616	84.2167	1263330	62.4826	88.1411	0	0	0	4.28075	7.57816
S275	0.043	0.41	0.615	0.016	0.0012	0	1.1	1	0.992	1.1	2231353	716	31	2.27	281971662	125.321	1867362	172361212	76.605	1149356	61.5497	85.9497	0	0	0	6.13936	7.91095
S276	0.038	0.412	0.606	0.016	0.0013	0	0.8	1	0.991	0.8	2231220	711	29	2.25	217111424	96.494	1437824	130678854	58.0795	871666	60.624	85.4794	0	0	0	6.9748	7.54578
S277	0.042	0.41	0.604	0.017	0.0012	0	0.9	1	0.993	0.9	2221922	577	25	2.56	216699194	96.3108	1435094	130053254	57.8014	867214	60.4291	87.2947	0	0	0	5.2091	7.49616
S278	0.04	0.413	0.601	0.016	0.0009	0	0.9	1	0.994	0.9	2219271	531	28	2.85	239004310	106.224	1582810	142769521	63.4531	951938	60.1423	89.8061	0	0	0	4.14082	6.05307
S279	0.04	0.411	0.599	0.017	0.0009	0	1.1	1	0.994	1.1	2219698	522	28	2.6	273981044	121.769	1814444	162935843	72.4159	1086648	59.8888	89.2854	0	0	0	4.45057	6.26402
S280	0.046	0.412	0.618	0.016	0.0012	0	1	1	0.992	1	2231274	725	27	2.18	253218544	112.542	1676944	155417097	69.0743	1035966	61.777	85.1935	0	0	0	7.10041	7.70611
S281	0.039	0.41	0.599	0.016	0.001	0	0.8	1	0.992	0.8	2220772	599	29	2.19	194766444	86.5629	1289844	115932460	51.5255	773080	59.9359	87.5569	0	0	0	5.47137	6.97177
S282	0.039	0.412	0.621	0.016	0.001	0	1	1	0.993	1	2221332	625	28	2.36	260053710	115.579	1722210	160357091	71.2698	1069050	62.0743	87.9851	0	0	0	5.27411	6.74076
S283	0.043	0.412	0.639	0.016	0.0011	0	1.2	1	0.993	1.2	2222171	655	31	2.28	291744986	129.664	1932086	185224104	82.3218	1234690	63.9045	88.1917	0	0	0	5.14915	6.65915
S284	0.052	0.411	0.626	0.016	0.0011	0	1.2	1	0.993	1.2	2222464	589	28	2.64	300885922	133.727	1992622	187028116	83.1236	1246470	62.5543	87.3611	0	0	0	5.06397	7.57493
S285	0.042	0.412	0.635	0.016	0.0012	0	1	1	0.992	1	2231505	719	30	2.22	257283766	114.348	1703866	162363719	72.1617	1082318	63.5213	85.5557	0	0	0	6.7523	7.69205
S286	0.039	0.409	0.622	0.016	0.0011	0	0.8	1	0.992	0.8	2220686	613	30	2.31	193997250	86.221	1284750	119892102	53.2854	799282	62.213	87.4293	0	0	0	5.52112	7.04961
S287	0.044	0.41	0.575	0.016	0.0012	0	1.1	1	0.994	1.1	2222231	585	31	2.55	298308352	132.581	1975552	170500752	75.7781	1136532	57.5298	87.2511	0	0	0	5.21441	7.53449
S288	0.038	0.413	0.639	0.016	0.0011	0	1	1	0.993	1	2230458	702	27	2.39	238331454	105.925	1578354	151257069	67.2254	1008306	63.8834	86.1357	0	0	0	7.1938	6.67052
S289	0.041	0.409	0.602	0.017	0.0015	0	0.8	1	0.991	0.8	2224535	816	28	2.37	198237028	88.1053	1312828	118468937	52.6529	789800	60.1602	86.2061	0	0	0	5.27996	8.51394
S290	0.045	0.412	0.619	0.016	0.0009	0	1.1	1	0.994	1.1	2203547	550	26	2.72	279658946	124.293	1852046	172065782	76.4737	1146842	61.923	89.2476	0	0	0	4.51288	6.23957
S291	0.043	0.411	0.615	0.016	0.0009	0	1.2	1	0.995	1.2	2222506	508	29	2.65	305766846	135.896	2024946	186739010	82.9951	1244834	61.4749	89.1363	0	0	0	4.55771	6.30594
S292	0.037	0.412	0.606	0.016	0.0012	0	1	1	0.992	1	2231511	696	30	2.22	263497114	117.11	1745014	158553053	70.468	1057330	60.5915	85.9814	0	0	0	6.35307	7.66554
S293	0.042	0.409	0.612	0.017	0.001	0	0.8	1	0.993	0.8	2220905	608	28	2.25	210491584	93.5518	1393984	127873152	56.8325	852590	61.1621	87.4392	0	0	0	5.53724	7.02352
S294	0.044	0.412	0.604	0.016	0.0009	0	1.3	1	0.994	1.3	2203687	574	25	2.73	322731696	143.436	2137296	193510657	86.0047	1290276	60.3696	89.4677	0	0	0	4.41693	6.1154
S295	0.046	0.411	0.612	0.016	0.0011	0	1.1	1	0.993	1.1	2222172	595	28	2.54	280946674	124.865	1860574	170718094	75.8747	1137908	61.159	87.8715	0	0	0	4.7671	7.36143
S296	0.046	0.413	0.643	0.016	0.0011	0	1.2	1	0.993	1.2	2222016	608	31	2.4	290288440	129.017	1922440	185547183	82.4654	1236738	64.3317	87.4037	0	0	0	5.90833	6.68795
S297	0.042	0.41	0.621	0.017	0.0015	0	1.1	1	0.992	1.1	2225292	816	33	2.3	275050124	122.244	1821524	169765979	75.4515	1131682	62.1283	85.9471	0	0	0	5.48367	8.56924
S298	0.042	0.413	0.627	0.016	0.0013	0	1.2	1	0.993	1.2	2223736	694	27	2.47	302999922	134.667	2006622	188672632	83.8545	1257590	62.672	87.8551	0	0	0	4.54153	7.60342
S299	0.041	0.411	0.614	0.016	0.0012	0	1.2	1	0.993	1.2	2222557	605	27	2.62	308207308	136.981	2041108	188012740	83.5612	1253518	61.4136	87.6649	0	0	0	4.98857	7.34648
S300	0.047	0.413	0.638	0.016	0.0012	0	1.2	1	0.993	1.2	2222402	610	33	2.59	305113922	135.606	2020622	193267438	85.8966	1288360	63.7606	86.5586	0	0	0	6.00405	7.43738
S301	0.038	0.41	0.607	0.016	0.0015	0	1	1	0.991	1	2224863	813	32	2.3	257056662	114.247	1702362	154925774	68.8559	1033036	60.6825	86.2563	0	0	0	5.36185	8.38184
S302	0.05	0.412	0.64	0.016	0.0015	0	1.3	1	0.991	1.3	2225400	790	29	2.11	302351226	134.378	2002326	192370772	85.4981	1281958	64.0234	86.6957	0	0	0	5.02179	8.28252
S303	0.041	0.409	0.601	0.017	0.0015	0	0.8	1	0.991	0.8	2224567	749	29	2.26	201731168	89.6583	1335968	120412808	53.5168	802848	60.0949	86.0874	0	0	0	5.39789	8.51472
S304	0.044	0.41	0.629	0.017	0.0012	0	1.3	1	0.993	1.3	2222477	609	28	2.6	309943506	137.753	2052606	193794090	86.1307	1291818	62.9355	87.3077	0	0	0	5.16634	7.52594
S306	0.049	0.412	0.619	0.016	0.001	0	1.2	1	0.993	1.2	2221486	605	30	2.27	300181356	133.414	1987956	184627943	82.0569	1230684	61.907	88.1062	0	0	0	5.11964	6.77411
S307	0.041	0.41	0.603	0.016	0.0011	0	0.7	1	0.994	0.7	2221909	560	29	2.64	178130472	79.1691	1179672	106760620	47.4492	712008	60.3564	87.1398	0	0	0	5.38848	7.47171
S308	0.043	0.411	0.638	0.016	0.0012	0	1.1	1	0.993	1.1	2222258	602	26	2.6	269565200	119.807	1785200	170878794	75.9461	1139092	63.8075	87.9681	0	0	0	4.79798	7.23395
S309	0.042	0.413	0.623	0.016	0.0015	0	1	1	0.991	1	2225043	741	32	2.31	259170662	115.187	1716362	160256780	71.2252	1068452	62.251	86.9221	0	0	0	4.92582	8.15203
S310	0.038	0.412	0.602	0.016	0.0009	0	1	1	0.994	1	2203521	541	29	2.86	247887640	110.172	1641640	148241143	65.8849	988492	60.2137	89.3616	0	0	0	4.39841	6.24002
S311	0.037	0.409	0.619	0.016	0.001	0	0.8	1	0.993	0.8	2221256	584	31	2.23	193989096	86.2174	1284696	119291434	53.0184	795296	61.9054	87.32	0	0	0	5.69183	6.98821
S312	0.047	0.411	0.629	0.016	0.0011	0	1.3	1	0.994	1.3	2244980	825	30	2.72	321294176	142.797	2127776	200742804	89.219	1338390	62.9009	89.116	0	0	0	4.51618	6.36786
S313	0.047	0.409	0.628	0.016	0.0012	0	0.9	1	0.992	0.9	2231087	692	30	2.17	230478850	102.435	1526350	143848127	63.9325	958782	62.8153	85.9651	0	0	0	6.15861	7.87624
S315	0.041	0.413	0.627	0.016	0.0015	0	1	1	0.992	1	2225128	746	28	2.24	252416734	112.185	1671634	157100860	69.8226	1047334	62.6533	86.7211	0	0	0	5.08365	8.19522
S316	0.042	0.414	0.62	0.016	0.0011	0	1.1	1	0.993	1.1	2222397	613	26	2.52	263364838	117.051	1744138	162250825	72.1115	1081566	62.0115	88.3644	0	0	0	4.50035	7.13523
S317	0.04	0.412	0.616	0.016	0.0012	0	1.1	1	0.992	1.1	2231619	752	26	2.26	274521020	122.009	1818020	167961033	74.6494	1119772	61.5929	86.3846	0	0	0	5.882	7.73337
S318	0.041	0.41	0.606	0.016	0.0011	0	0.9	1	0.993	0.9	2222306	597	30	2.62	237368074	105.497	1571974	142801311	63.4673	952046	60.5637	87.135	0	0	0	5.3703	7.49472
S319	0.043	0.41	0.635	0.016	0.0015	0	1.2	1	0.991	1.2	2218719	852	28	2.3	280388880	124.617	1856880	177039428	78.6842	1179982	63.5465	86.1641	0	0	0	5.42926	8.40663
S320	0.042	0.413	0.614	0.016	0.0017	0	1.1	1	0.991	1.1	2234713	1020	30	2.97	266860790	118.605	1767290	162646784	72.2875	1084392	61.359	86.8095	0	0	0	4.5706	8.61989
S321	0.039	0.41	0.618	0.016	0.001	0	0.9	1	0.993	0.9	2221412	613	32	2.42	215434720	95.7488	1426720	132294614	58.7976	881790	61.8054	87.8585	0	0	0	4.91868	7.22283
S322	0.045	0.412	0.624	0.016	0.0011	0	1.4	1	0.993	1.4	2194512	732	28	2.36	344082794	152.926	2278694	213181975	94.7475	1421600	62.3866	88.5762	0	0	0	4.76483	6.65894
S323	0.045	0.413	0.626	0.016	0.0015	0	1.2	1	0.992	1.2	2225250	762	28	2.17	304769944	135.453	2018344	189556969	84.2475	1263626	62.6071	87.0026	0	0	0	4.79908	8.19831
S324	0.041	0.413	0.617	0.016	0.0012	0	1.3	1	0.993	1.3	2222556	597	24	2.57	316625558	140.722	2096858	193951632	86.2007	1293004	61.6639	87.8671	0	0	0	4.77802	7.35485
S325	0.041	0.41	0.615	0.016	0.001	0	1	1	0.993	1	2221398	613	30	2.26	244443934	108.642	1618834	149222473	66.3211	994810	61.4523	87.6875	0	0	0	5.46466	6.84782
S326	0.044	0.411	0.632	0.016	0.0009	0	1.2	1	0.995	1.2	2220012	528	27	2.69	295974194	131.544	1960094	185704024	82.5351	1237798	63.1499	89.2967	0	0	0	4.45045	6.2529
S327	0.042	0.413	0.628	0.016	0.0009	0	1.1	1	0.994	1.1	2220200	525	25	2.65	258049940	114.689	1708940	160872601	71.4989	1072316	62.7474	89.4925	0	0	0	4.40649	6.10103
S328	0.043	0.412	0.62	0.016	0.0011	0	1.1	1	0.993	1.1	2221309	629	33	2.33	284810462	126.582	1886162	175412439	77.9611	1169744	62.0172	88.1857	0.00410433	0	0	5.1128	6.69741
S329	0.037	0.41	0.593	0.016	0.0015	0	0.9	1	0.992	0.9	2224896	834	28	2.31	230556464	102.47	1526864	135810679	60.3603	905426	59.2997	86.2235	0	0	0	5.34316	8.43333
S331	0.047	0.412	0.622	0.016	0.0013	0	1.2	1	0.992	1.2	2223811	675	28	2.36	302859492	134.604	2005692	187155421	83.1802	1247472	62.1966	86.5505	0	0	0	5.17346	8.276
S332	0.044	0.41	0.615	0.016	0.001	0	0.9	1	0.993	0.9	2221158	610	28	2.32	223656670	99.403	1481170	136626919	60.7231	911104	61.5125	87.6639	0	0	0	5.39501	6.94106
S333	0.04	0.411	0.628	0.016	0.0012	0	1.2	1	0.993	1.2	2222232	598	27	2.71	282494726	125.553	1870826	176090660	78.2625	1174172	62.7622	87.672	0	0	0	4.95904	7.36896
S334	0.04	0.412	0.617	0.016	0.0013	0	1.1	1	0.992	1.1	2228948	722	30	2.22	280525988	124.678	1857788	171882329	76.3922	1146222	61.6982	86.6562	0	0	0	5.10314	8.2407
S335	0.045	0.413	0.632	0.016	0.0011	0	1.1	1	0.993	1.1	2225554	656	32	2.2	273457376	121.537	1810976	171727257	76.3232	1144818	63.2155	88.514	0	0	0	4.90792	6.57803
S336	0.038	0.41	0.609	0.017	0.0009	0	0.8	1	0.994	0.8	2202862	513	25	2.89	199720150	88.7645	1322650	120892287	53.7299	805948	60.9343	88.7999	0	0	0	4.84839	6.35166
S337	0.048	0.41	0.62	0.017	0.0011	0	1.1	1	0.993	1.1	2221505	641	32	2.3	286340696	127.263	1896296	176332983	78.3702	1175424	61.9853	87.6567	0	0	0	5.39879	6.94446
S338	0.042	0.412	0.629	0.016	0.0012	0	1.1	1	0.992	1.1	2232725	705	29	2.26	283295630	125.909	1876130	176935241	78.6379	1179682	62.8785	86.485	0	0	0	5.87813	7.63682
S339	0.046	0.413	0.63	0.017	0.0015	0	1	1	0.992	1	2225133	727	30	2.26	255497134	113.554	1692034	159947959	71.088	1066004	63.0013	86.8578	0	0	0	4.91186	8.23034
S340	0.034	0.41	0.595	0.017	0.0009	0	0.6	1	0.995	0.6	2219018	500	33	2.65	165699548	73.6442	1097348	97907824	43.5146	652942	59.5018	88.8372	0	0	0	4.87099	6.29182
S341	0.041	0.412	0.621	0.016	0.0012	0	1	1	0.992	1	2230057	674	30	2.32	261958726	116.426	1734826	161667965	71.8524	1077730	62.1232	86.7077	0	0	0	6.02769	7.26463
S342	0.04	0.413	0.623	0.016	0.001	0	1.1	1	0.993	1.1	2221437	638	35	2.36	274128118	121.835	1815418	169499196	75.333	1130038	62.2467	88.7338	0	0	0	4.80253	6.46364
S343	0.042	0.41	0.609	0.017	0.0009	0	1	1	0.994	1	2190590	530	23	2.79	255883996	113.726	1694596	154639494	68.7287	1031060	60.844	88.6791	0	0	0	4.87096	6.44999
S344	0.043	0.409	0.61	0.016	0.0012	0	1	1	0.992	1	2231294	720	30	2.23	247024826	109.789	1635926	149589957	66.4844	997042	60.9466	86.0417	0	0	0	6.13115	7.82712
S345	0.038	0.41	0.628	0.017	0.0009	0	0.9	1	0.995	0.9	2219475	507	32	2.7	212119062	94.2751	1404762	132352797	58.8235	882352	62.8115	88.6837	0	0	0	4.92292	6.3934
S346	0.039	0.412	0.579	0.016	0.0012	0	1.1	1	0.993	1.1	2231610	729	28	2.23	283499178	126	1877478	162989511	72.4398	1087126	57.9035	86.6274	0	0	0	5.72401	7.64857
S347	0.048	0.412	0.643	0.016	0.0009	0	1.3	1	0.994	1.3	2236891	474	30	2.62	304161414	135.183	2014314	194229257	86.3241	1294334	64.2568	87.792	0	0	0	5.54906	6.65899
S348	0.037	0.409	0.613	0.016	0.0015	0	0.8	1	0.991	0.8	2224828	718	30	2.23	201994210	89.7752	1337710	122903416	54.6237	819514	61.2625	86.0386	0	0	0	5.46775	8.49365
S349	0.044	0.41	0.607	0.016	0.0009	0	1.3	1	0.994	1.3	2206991	545	28	2.81	322785452	143.46	2137652	194532189	86.4588	1297048	60.6763	88.8463	0	0	0	4.90055	6.25318
S351	0.043	0.412	0.629	0.016	0.0012	0	1.2	1	0.992	1.2	2231769	721	27	2.18	287290486	127.685	1902586	179343000	79.708	1195656	62.8437	86.8014	0	0	0	5.6235	7.57515
S352	0.036	0.41	0.61	0.016	0.0015	0	0.8	1	0.991	0.8	2224642	811	30	2.37	192707710	85.6479	1276210	116760202	51.8934	778366	60.9904	86.1529	0	0	0	5.37943	8.46768
S353	0.044	0.414	0.631	0.016	0.001	0	1.2	1	0.993	1.2	2225653	658	29	2.19	290678624	129.191	1925024	182199587	80.9776	1214398	63.0848	88.4843	0	0	0	4.93853	6.57718
S354	0.044	0.411	0.635	0.017	0.0012	0	1.3	1	0.993	1.3	2222567	587	27	2.58	317405020	141.069	2102020	200126965	88.9453	1334060	63.4656	87.4249	0	0	0	5.13485	7.44027
S355	0.04	0.411	0.634	0.016	0.0012	0	1.2	1	0.992	1.2	2231724	715	29	2.21	287167874	127.63	1901774	180760332	80.3379	1204894	63.3563	86.2917	0	0	0	5.92243	7.78589
S356	0.041	0.41	0.612	0.016	0.0015	0	0.9	1	0.991	0.9	2224816	823	32	2.35	228597390	101.599	1513890	138911088	61.7383	926126	61.1753	86.3726	0	0	0	5.16333	8.46411
S357	0.047	0.413	0.629	0.016	0.0012	0	1.3	1	0.992	1.3	2231848	721	30	2.16	328594724	146.042	2176124	205369765	91.2755	1369010	62.9105	86.6675	0	0	0	5.71786	7.61466
S358	0.046	0.411	0.632	0.016	0.0011	0	1.2	1	0.993	1.2	2222155	594	27	2.56	281025798	124.9	1861098	176485339	78.4379	1176324	63.2059	87.5782	0	0	0	4.98209	7.43972
S359	0.044	0.412	0.623	0.016	0.0016	0	1.2	1	0.992	1.2	2225459	762	29	2.23	292295834	129.909	1935734	180906965	80.4031	1206158	62.3101	86.664	0	0	0	5.06339	8.27261
S360	0.043	0.41	0.6	0.016	0.0015	0	0.9	1	0.991	0.9	2224854	802	28	2.37	233462308	103.761	1546108	139187694	61.8612	927936	60.0175	86.024	0	0	0	5.3663	8.60975
S361	0.053	0.412	0.649	0.016	0.0017	0	1.5	1	0.991	1.5	2225143	1219	31	2.74	367184284	163.193	2431684	236789623	105.24	1577928	64.8903	86.746	0	0	0	5.04299	8.21101
S362	0.04	0.413	0.617	0.016	0.0016	0	0.9	1	0.991	0.9	2224915	727	29	2.27	228958280	101.759	1516280	140317686	62.3634	935358	61.6877	86.9986	0	0	0	4.80605	8.19536
S363	0.037	0.41	0.612	0.016	0.0014	0	0.8	1	0.993	0.8	2222844	719	28	2.61	194145230	86.2868	1285730	118102523	52.49	787522	61.251	87.4031	0	0	0	4.63111	7.96577
S364	0.04	0.413	0.621	0.016	0.0013	0	1	1	0.992	1	2231165	714	29	2.26	255190000	113.418	1690000	157429858	69.9688	1049462	62.0983	86.7164	0	0	0	5.65609	7.62755
S365	0.043	0.413	0.622	0.016	0.0015	0	1.2	1	0.992	1.2	2225975	770	27	2.29	285845416	127.042	1893016	176604985	78.4911	1177170	62.1849	86.6795	0	0	0	4.5458	8.77468
S366	0.039	0.411	0.609	0.017	0.001	0	1	1	0.993	1	2221181	604	31	2.28	262169220	116.52	1736220	158585062	70.4822	1057190	60.8903	87.9214	0	0	0	5.26096	6.81769
S367	0.036	0.412	0.568	0.016	0.0018	0	0.8	1	0.992	0.8	2222790	1210	33	2.81	227445562	101.087	1506262	128177844	56.9679	855308	56.7835	86.7687	0	0	0	4.92947	8.30179
S369	0.042	0.41	0.608	0.016	0.001	0	1.1	1	0.993	1.1	2221479	606	28	2.44	269934848	119.971	1787648	162917434	72.4078	1086132	60.7576	87.7902	0	0	0	5.34019	6.86965
S370	0.044	0.413	0.632	0.016	0.0009	0	1	1	0.994	1	2220035	508	27	2.58	252909296	112.404	1674896	158869899	70.6088	1058874	63.2203	89.4926	0	0	0	4.38379	6.12358
S371	0.041	0.41	0.614	0.017	0.0012	0	0.8	1	0.993	0.8	2222207	565	27	2.62	210414876	93.5177	1393476	128238268	56.9948	854984	61.3562	87.331	0	0	0	5.12114	7.54784
S372	0.041	0.412	0.633	0.016	0.0012	0	1	1	0.992	1	2231570	691	26	2.21	250789256	111.462	1660856	157804710	70.1354	1051730	63.3246	86.5755	0	0	0	5.79329	7.63125
S373	0.047	0.413	0.614	0.016	0.001	0	1.1	1	0.993	1.1	2225897	659	29	2.25	285580864	126.925	1891264	174141373	77.3962	1160902	61.3823	88.3196	0	0	0	5.01272	6.66771
S374	0.049	0.411	0.613	0.016	0.0012	0	1.1	1	0.992	1.1	2223914	683	27	2.33	278617952	123.83	1845152	169716722	75.4297	1131294	61.3117	86.5534	0	0	0	5.09292	8.35364
S375	0.039	0.413	0.636	0.016	0.0007	0	1	1	0.998	1	2254524	35	12	6	244893008	108.841	1621808	154833271	68.8148	1032016	63.6337	89.4547	0	0	0	4.34909	6.1962
S376	0.04	0.41	0.633	0.016	0.0014	0	1	1	0.992	1	2222605	661	30	2.31	237596084	105.598	1573484	149470958	66.4315	996496	63.3305	86.5191	0	0	0	5.16629	8.31465
S377	0.044	0.41	0.613	0.016	0.001	0	1	1	0.993	1	2221295	601	30	2.18	258441030	114.863	1711530	157455256	69.9801	1049594	61.3249	87.8713	0	0	0	5.205	6.92374
S378	0.044	0.413	0.649	0.016	0.001	0	1.2	1	0.993	1.2	2222548	612	29	2.31	292533206	130.015	1937306	188618498	83.8304	1256978	64.8828	88.2625	0	0	0	5.06504	6.67247
S379	0.038	0.412	0.595	0.016	0.0012	0	1	1	0.992	1	2231344	717	29	2.22	260282626	115.681	1723726	153847646	68.3767	1025864	59.5143	86.4642	0	0	0	5.77688	7.75893
S380	0.039	0.411	0.626	0.016	0.0011	0	0.8	1	0.992	0.8	2221111	531	26	2.54	192290648	85.4625	1273448	119666550	53.1851	797706	62.6414	87.4641	0	0	0	5.86962	6.66628
S381	0.038	0.413	0.625	0.016	0.001	0	1	1	0.993	1	2221719	622	31	2.26	248843168	110.597	1647968	154547979	68.688	1030214	62.5142	88.385	0	0	0	4.95208	6.66296
S382	0.046	0.411	0.621	0.016	0.0013	0	1.2	1	0.991	1.2	2231790	753	32	2.26	308493302	137.108	2043002	190380698	84.6136	1269118	62.1203	86.4532	0	0	0	6.02486	7.52197
S383	0.036	0.41	0.616	0.017	0.0011	0	0.9	1	0.992	0.9	2207050	549	31	2.76	229012942	101.784	1516642	140096831	62.2653	933946	61.5799	87.2891	0	0	0	5.87291	6.83802
S385	0.044	0.413	0.642	0.016	0.0009	0	1.2	1	0.994	1.2	2209219	512	31	2.58	281332026	125.036	1863126	179452518	79.7567	1195990	64.1927	89.8963	0	0	0	4.34049	5.76323
S386	0.044	0.413	0.647	0.016	0.0012	0	1.4	1	0.992	1.4	2231793	719	30	2.22	339765704	151.007	2250104	218321849	97.0319	1455250	64.6748	87.0426	0	0	0	5.55103	7.40637
S387	0.043	0.41	0.612	0.017	0.0015	0	0.9	1	0.991	0.9	2224753	764	30	2.24	222965694	99.0959	1476594	135463481	60.206	903074	61.1593	86.1863	0	0	0	5.2057	8.60799
S388	0.032	0.411	0.536	0.016	0.001	0	0.9	1	0.995	0.9	2219474	491	25	2.61	252203220	112.09	1670220	134141821	59.6186	895074	53.5902	89.2783	0	0	0	4.54563	6.17611
S389	0.042	0.413	0.631	0.016	0.0012	0	1.2	1	0.992	1.2	2231741	754	29	2.17	290733890	129.215	1925390	182401123	81.0672	1215850	63.1482	86.7186	0	0	0	5.63701	7.64439
S390	0.043	0.413	0.624	0.016	0.0012	0	1.2	1	0.992	1.2	2231877	725	27	2.28	297348898	132.155	1969198	184441091	81.9738	1229676	62.4455	86.8541	0	0	0	5.62003	7.52586
S391	0.045	0.41	0.621	0.017	0.0015	0	0.9	1	0.991	0.9	2224900	732	27	2.24	230991948	102.663	1529748	142597763	63.3768	950572	62.1391	86.3631	0	0	0	5.17814	8.45875
S392	0.046	0.411	0.623	0.017	0.0012	0	1.1	1	0.993	1.1	2222412	578	27	2.59	280442032	124.641	1857232	173614674	77.1621	1157410	62.3191	87.7111	0	0	0	4.87499	7.41389
S393	0.039	0.413	0.608	0.016	0.0017	0	1	1	0.99	1	2232965	773	29	2.29	251414396	111.74	1664996	151774779	67.4555	1011940	60.7773	85.4496	0	0	0	5.50441	9.04603
S394	0.038	0.411	0.616	0.017	0.0011	0	0.6	1	0.993	0.6	2222011	583	25	2.51	158292696	70.3523	1048296	96847100	43.0432	645644	61.5899	87.9513	0	0	0	4.72404	7.32465
S395	0.042	0.41	0.62	0.016	0.0013	0	1.1	1	0.992	1.1	2228384	754	25	2.43	277872012	123.499	1840212	170989463	75.9953	1140154	61.9578	86.3987	0	0	0	5.24597	8.35536
S396	0.042	0.412	0.626	0.016	0.0012	0	1	1	0.992	1	2231363	736	26	2.26	243634272	108.282	1613472	151508717	67.3372	1009948	62.5947	86.5168	0	0	0	5.80242	7.68077
S398	0.041	0.412	0.609	0.016	0.0015	0	1.1	1	0.992	1.1	2225260	842	30	2.28	272756132	121.225	1806332	164969972	73.32	1099924	60.8927	86.777	0	0	0	4.93992	8.28309
S399	0.039	0.41	0.624	0.016	0.0009	0	0.9	1	0.994	0.9	2203206	551	28	2.7	226269574	100.564	1498474	140227522	62.3233	934754	62.3804	88.8827	0	0	0	4.80617	6.31113
S400	0.043	0.41	0.616	0.017	0.001	0	1.1	1	0.994	1.1	2219411	443	26	3.39	273472778	121.543	1811078	167289775	74.351	1115452	61.5905	89.066	0	0	0	4.80804	6.126
S401	0.037	0.412	0.617	0.016	0.0012	0	1	1	0.992	1	2231611	724	29	2.16	239599250	106.489	1586750	146921778	65.2986	979744	61.7453	86.8137	0	0	0	5.62424	7.56209
S402	0.041	0.412	0.625	0.016	0.0012	0	1	1	0.992	1	2232102	721	29	2.26	239984904	106.66	1589304	148956272	66.2028	992582	62.4539	86.5547	0	0	0	5.79629	7.64903
S403	0.038	0.41	0.606	0.016	0.0009	0	0.9	1	0.995	0.9	2219425	540	29	2.65	219673894	97.6328	1454794	132216579	58.7629	881422	60.5874	88.7416	0	0	0	4.8128	6.44559
S405	0.041	0.412	0.615	0.016	0.0012	0	1	1	0.992	1	2231534	747	28	2.26	264103530	117.379	1749030	161439327	71.7508	1076252	61.5342	86.6167	0	0	0	5.72849	7.65484
S406	0.043	0.413	0.629	0.016	0.0012	0	1	1	0.992	1	2231437	720	25	2.24	255231072	113.436	1690272	159624834	70.9444	1064040	62.9508	87.0952	0	0	0	5.44658	7.45818
S407	0.041	0.41	0.633	0.016	0.0012	0	1	1	0.992	1	2231494	721	30	2.22	238619260	106.053	1580260	150013047	66.6725	999826	63.2697	86.2585	0	0	0	5.99771	7.74381
S408	0.048	0.411	0.611	0.016	0.0011	0	1.3	1	0.996	1.3	2254533	36	10	4.14	315580336	140.258	2089936	191602793	85.1568	1277196	61.1117	87.4565	0	0	0	4.51776	8.02573
S409	0.041	0.412	0.604	0.016	0.0013	0	1.1	1	0.992	1.1	2231270	744	28	2.28	276225206	122.767	1829306	165766164	73.6739	1105284	60.4209	86.702	0	0	0	5.65331	7.64473
S410	0.037	0.414	0.637	0.016	0.0012	0	1.1	1	0.993	1.1	2222274	595	28	2.61	253402462	112.623	1678162	160362070	71.272	1068850	63.6917	88.317	0	0	0	4.514	7.16905
S411	0.04	0.41	0.634	0.017	0.0012	0	0.8	1	0.992	0.8	2231296	701	29	2.2	201109652	89.3821	1331852	126607963	56.2702	844000	63.3704	86.1593	0	0	0	6.05821	7.78252
S412	0.045	0.411	0.635	0.016	0.0009	0	1.2	1	0.994	1.2	2219822	521	27	2.54	277739736	123.44	1839336	175281754	77.903	1168372	63.5214	89.1854	0	0	0	4.54023	6.27439
S413	0.039	0.413	0.624	0.016	0.0012	0	1	1	0.992	1	2231457	713	28	2.29	259331930	115.259	1717430	160656887	71.4031	1070890	62.3542	86.7984	0	0	0	5.66231	7.53934
S414	0.037	0.413	0.607	0.016	0.0009	0	1.1	1	0.994	1.1	2220288	521	30	2.72	277052686	123.135	1834786	166942553	74.1967	1113292	60.6769	89.5431	0	0	0	4.32619	6.13073
S415	0.04	0.411	0.613	0.016	0.0009	0	1	1	0.994	1	2204650	542	26	2.66	257351716	114.379	1704316	156619626	69.6087	1044448	61.2825	89.132	0	0	0	4.61364	6.25432
S416	0.048	0.411	0.634	0.016	0.001	0	1.5	1	0.992	1.5	2222021	643	30	2.28	360803024	160.357	2389424	227225609	100.989	1514714	63.3924	87.741	0	0	0	5.34362	6.91542
S417	0.04	0.413	0.622	0.016	0.0012	0	1.1	1	0.992	1.1	2231366	700	26	2.24	286073426	127.144	1894526	176725596	78.5447	1178096	62.1842	87.0172	0	0	0	5.5219	7.46092
S418	0.041	0.412	0.617	0.016	0.001	0	1	1	0.993	1	2221466	627	32	2.25	252308316	112.137	1670916	154633287	68.7259	1030794	61.6904	88.3312	0	0	0	5.06692	6.60184
S419	0.039	0.411	0.602	0.016	0.0012	0	0.8	1	0.993	0.8	2222097	601	23	2.54	203419650	90.4087	1347150	121596119	54.0427	810984	60.2	87.7116	0	0	0	4.86691	7.42153
S420	0.039	0.411	0.601	0.016	0.0015	0	1	1	0.991	1	2224833	799	29	2.29	256676142	114.078	1699842	153226832	68.1008	1021648	60.1025	86.4662	0	0	0	5.11714	8.41666
S421	0.047	0.413	0.626	0.016	0.0012	0	1.4	1	0.992	1.4	2231877	723	30	2.27	357829532	159.035	2369732	222465065	98.8734	1483190	62.5889	86.9083	0	0	0	5.56832	7.52338
S422	0.039	0.413	0.634	0.016	0.0012	0	0.9	1	0.993	0.9	2222382	595	29	2.61	226581842	100.703	1500542	142673213	63.4103	950970	63.3751	88.0128	0	0	0	4.68503	7.30214
S423	0.039	0.41	0.592	0.016	0.0015	0	0.7	1	0.991	0.7	2224451	811	29	2.38	195221558	86.7651	1292858	114751674	51.0007	765444	59.2056	86.3231	0	0	0	5.17289	8.50396
S424	0.044	0.411	0.61	0.016	0.001	0	0.9	1	0.993	0.9	2221152	603	31	2.39	236218964	104.986	1564364	143146981	63.6209	954206	60.9964	88.1134	0	0	0	5.14299	6.74358
S425	0.039	0.413	0.623	0.016	0.0012	0	0.9	1	0.992	0.9	2231571	719	29	2.22	233745584	103.887	1547984	144569665	64.2532	963914	62.269	87.0216	0	0	0	5.54473	7.43365
S426	0.042	0.412	0.622	0.016	0.001	0	1	1	0.993	1	2221365	632	30	2.34	243659338	108.293	1613638	150601677	66.9341	1003732	62.203	88.1842	0	0	0	5.07259	6.74319
S427	0.051	0.413	0.639	0.016	0.0012	0	1.2	1	0.993	1.2	2222590	589	32	2.51	298339156	132.595	1975756	189518644	84.2305	1263262	63.9382	88.0594	0	0	0	4.70923	7.23134
S428	0.044	0.411	0.621	0.017	0.0012	0	0.9	1	0.993	0.9	2221998	573	28	2.6	217397418	96.6211	1439718	134026238	59.5672	893490	62.0601	87.7313	0	0	0	4.88229	7.38636
S429	0.045	0.41	0.608	0.016	0.0012	0	1.2	1	0.992	1.2	2231467	701	27	2.29	301846584	134.154	1998984	182347946	81.0435	1215706	60.8162	86.2788	0	0	0	6.0108	7.71037
S430	0.043	0.41	0.615	0.016	0.0015	0	1.1	1	0.991	1.1	2225054	839	30	2.36	276909538	123.071	1833838	169169719	75.1865	1127798	61.4993	86.3444	0	0	0	5.22734	8.42825
S431	0.044	0.413	0.633	0.016	0.0012	0	1	1	0.995	1	2225548	390	7	2.64	236058300	104.915	1563300	148416029	65.9627	989350	63.286	87.9537	0	0	0	4.49632	7.54994
S432	0.035	0.41	0.598	0.016	0.0015	0	0.8	1	0.991	0.8	2224631	811	27	2.32	199858768	88.8261	1323568	118724247	52.7663	791868	59.8283	86.3652	0	0	0	5.16432	8.47044
S434	0.047	0.413	0.631	0.016	0.001	0	1.3	1	0.993	1.3	2221710	629	32	2.28	308521388	137.121	2043188	193321958	85.9209	1288800	63.0779	88.3992	0	0	0	4.94391	6.65691
S435	0.04	0.413	0.611	0.016	0.0012	0	1.1	1	0.992	1.1	2231652	809	26	2.25	267751086	119	1773186	162468152	72.2081	1083234	61.0897	86.9827	0	0	0	5.4966	7.52066
S436	0.038	0.41	0.593	0.016	0.001	0	1	1	0.993	1	2221069	607	33	2.32	251560564	111.805	1665964	148164212	65.8508	988050	59.308	87.7116	0	0	0	5.354	6.93445
S437	0.037	0.41	0.614	0.017	0.0015	0	0.8	1	0.991	0.8	2224689	836	28	2.34	207031570	92.014	1371070	126277252	56.1232	841860	61.4017	86.2981	0	0	0	5.2035	8.49844
S438	0.042	0.411	0.606	0.016	0.0007	0	1.2	1	0.998	1.2	2254507	45	9	2.75	287214382	127.651	1902082	172762070	76.7831	1152000	60.5652	89.0079	0	0	0	4.57219	6.41992
S439	0.044	0.413	0.643	0.016	0.0015	0	1.1	1	0.991	1.1	2226286	750	30	2.23	276464692	122.873	1830892	176528103	78.4569	1176552	64.2611	86.909	0	0	0	4.89803	8.19302
S440	0.046	0.411	0.633	0.016	0.0009	0	1	1	0.994	1	2216895	507	26	2.6	238820996	106.143	1581596	150148586	66.7327	1000812	63.2786	88.9255	0	0	0	4.7098	6.3647
S441	0.043	0.413	0.606	0.016	0.0012	0	1.1	1	0.992	1.1	2231669	728	26	2.22	281151128	124.956	1861928	169243529	75.2194	1128338	60.6005	86.9198	0	0	0	5.52418	7.55603
S442	0.05	0.411	0.622	0.016	0.0013	0	1.3	1	0.991	1.3	2231935	745	27	2.17	330542926	146.908	2189026	204405326	90.8468	1362574	62.2457	85.9942	0	0	0	6.31552	7.69031
S443	0.042	0.412	0.635	0.017	0.0012	0	1.1	1	0.992	1.1	2231672	724	27	2.22	267575322	118.922	1772022	168913985	75.0729	1126064	63.5468	86.5523	0	0	0	5.78812	7.65963
S444	0.044	0.41	0.63	0.016	0.001	0	1.1	1	0.997	1.1	2254437	38	12	3.75	253475244	112.656	1678644	158577659	70.479	1057112	62.9742	87.0776	0	0	0	4.98936	7.93301
S445	0.043	0.413	0.633	0.017	0.001	0	1	1	0.993	1	2230303	735	28	2.42	241198340	107.199	1597340	151565047	67.3622	1010194	63.2423	88.0792	0	0	0	5.45169	6.46912
S446	0.044	0.411	0.628	0.016	0.0009	0	1.3	1	0.994	1.3	2219968	509	28	2.74	325816324	144.807	2157724	203371033	90.3871	1355894	62.8391	89.1931	0	0	0	4.61289	6.194
S447	0.042	0.413	0.624	0.016	0.0013	0	1.2	1	0.992	1.2	2215900	734	29	2.18	292481866	129.992	1936966	181290958	80.5738	1208758	62.4047	86.6714	0	0	0	5.07588	8.25271
S448	0.04	0.411	0.598	0.016	0.0009	0	0.9	1	0.994	0.9	2202650	574	30	2.68	237157882	105.404	1570582	140916055	62.6294	939688	59.8306	89.0626	0	0	0	4.61932	6.31812
S449	0.042	0.413	0.631	0.016	0.0013	0	1.3	1	0.992	1.3	2212484	741	26	2.34	316660590	140.738	2097090	198618145	88.2747	1324152	63.1424	86.8918	0	0	0	4.81781	8.29038
S450	0.042	0.411	0.617	0.016	0.0007	0	1.2	1	0.998	1.2	2254504	35	4	4.83	291269638	129.453	1928938	178554504	79.3576	1190468	61.7162	89.1287	0	0	0	4.56056	6.31077
S451	0.04	0.413	0.615	0.016	0.0017	0	1.1	1	0.991	1.1	2224712	1211	34	2.82	279987220	124.439	1854220	171095767	76.0426	1140836	61.5265	86.874	0	0	0	4.93168	8.19432
S452	0.039	0.411	0.616	0.016	0.0009	0	0.7	1	0.994	0.7	2203182	541	29	2.73	170968844	75.9862	1132244	104673259	46.5214	697804	61.6302	89.2602	0	0	0	4.57023	6.16955
S453	0.044	0.412	0.616	0.016	0.0013	0	1.2	1	0.991	1.2	2231811	751	30	2.21	294694016	130.975	1951616	180451884	80.2008	1202866	61.6344	86.574	0	0	0	5.75884	7.66714
S454_concatenated	0.024	0.431	0.491	0.081	0.0007	0	2.1	1	0.999	2.1	2231710	652	19	2.23	526989817	234.218	4311834	248924669	110.633	2117522	49.1095	88.025	0.00529022	0	0	7.33017	4.63952
S455_concatenated	0.02	0.429	0.472	0.07	0.0008	0	1.3	1	0.998	1.3	2227926	663	17	2.16	354987390	157.772	2797342	160659106	71.404	1321674	47.2475	86.9176	0.235235	0	0	7.41567	5.43145
S456_concatenated	0.021	0.434	0.491	0.078	0.0008	0	1.4	1	0.998	1.4	2228988	652	21	2.21	354634902	157.616	2878766	167606679	74.4919	1413356	49.0959	87.519	0.00962529	0	0	7.46144	5.00997
S457_concatenated	0.021	0.427	0.456	0.059	0.0008	0	1	1	0.998	1	2229594	669	17	2.04	286403065	127.29	2167042	124824606	55.4776	988188	45.6008	88.7541	0	0	0	6.17363	5.07225
S458_concatenated	0.021	0.434	0.475	0.073	0.0008	0	1.6	1	0.999	1.6	2228062	667	20	2.06	426813298	189.695	3394358	194166261	86.2961	1611642	47.48	88.5066	0	0	0	6.84061	4.65276
S459_concatenated	0.021	0.433	0.481	0.065	0.0008	0	1.4	1	0.999	1.4	2228313	656	21	2.11	382799749	170.133	2954906	176226656	78.323	1422050	48.1251	88.5505	0	0	0	6.56617	4.88337
S460_concatenated	0.022	0.431	0.457	0.063	0.0008	0	1.5	1	0.998	1.5	2226809	666	18	2.14	445126859	197.834	3433092	194200389	86.3113	1569874	45.7277	88.9423	0	0	0	6.17291	4.88476
S461_concatenated	0.023	0.436	0.491	0.077	0.0009	0	1.9	1	0.999	1.9	2223909	625	16	2.65	477607394	212.27	3819580	225807113	100.359	1873906	49.0605	89.2444	0	0	0	5.74594	5.00967
S462_concatenated	0.019	0.436	0.457	0.072	0.0009	0	1.1	1	0.999	1.1	2219157	617	17	2.49	317004358	140.891	2529288	138380228	61.5023	1156580	45.7275	89.0432	0	0	0	5.88835	5.06843
S463_concatenated	0.025	0.427	0.47	0.068	0.0008	0	2.2	1	0.997	2.2	2233623	653	22	2.15	608371038	270.387	4786618	273470813	121.543	2248394	46.9725	88.0704	0	0	0	6.73722	5.1924
S464_concatenated	0.025	0.438	0.46	0.076	0.0008	0	2.2	1	0.999	2.2	2227520	657	19	2.19	613126863	272.501	4807486	268980048	119.547	2212534	46.0227	89.4485	0	0	0	6.17217	4.37932
S466_concatenated	0.029	0.429	0.463	0.067	0.0007	0	2.9	1	0.999	2.9	2233403	674	20	2.29	817242528	363.219	6348966	361009209	160.449	2939388	46.2971	88.0727	0	0	0.00353881	6.74082	5.18293
S467_concatenated	0.022	0.429	0.434	0.061	0.0007	0	1.5	1	0.999	1.5	2230818	667	18	2.25	452696821	201.199	3429528	186306013	82.8027	1487186	43.3642	89.168	0	0	0	6.24712	4.58486
S468_concatenated	0.021	0.432	0.439	0.061	0.0008	0	1.3	1	0.999	1.3	2226270	648	20	2.1	403967464	179.541	3088582	168697439	74.9766	1356756	43.9281	89.3215	0	0	0	6.08616	4.59238
S469_concatenated	0.023	0.437	0.447	0.063	0.0008	0	1.4	1	0.999	1.4	2226712	652	21	2.21	430962065	191.539	3255892	183477999	81.5458	1453542	44.6434	89.3992	0	0	0	5.94434	4.65641
S470_concatenated	0.017	0.43	0.416	0.063	0.0008	0	0.8	1	0.999	0.8	2224691	637	19	2.2	262906727	116.847	2019274	103067314	45.8077	840116	41.6049	87.8893	0	0	0	6.97397	5.13677
S471_concatenated	0.021	0.428	0.455	0.061	0.0008	0	1.3	1	0.998	1.3	2229831	665	20	2.15	378309845	168.138	2874840	164090278	72.929	1306866	45.4587	88.5488	0	0	0	6.26153	5.18967
S472_concatenated	0.023	0.433	0.474	0.074	0.0007	0	1.9	1	0.999	1.9	2245371	739	19	2.62	506732522	225.214	4061062	230188685	102.306	1926214	47.4313	89.6319	0.0110084	0	0	6.05545	4.30169
S473_concatenated	0.029	0.436	0.483	0.076	0.0008	0	3.2	1	0.999	3.2	2234218	691	20	2.11	905751859	402.556	7123836	419752498	186.557	3439462	48.281	88.4612	0.0118056	0	0	6.7443	4.78272
S474_concatenated	0.022	0.429	0.482	0.074	0.0008	0	1.7	1	0.999	1.7	2229956	646	20	2.15	454508099	202.004	3644984	210388723	93.5061	1756544	48.1907	86.8944	0	0	0	7.62043	5.48519
S475_concatenated	0.026	0.434	0.494	0.079	0.0008	0	2.5	1	0.998	2.5	2232890	678	19	2.12	631669383	280.742	5075936	300414393	133.518	2509958	49.4482	87.9486	0.00486152	0	0	7.08945	4.95708
S476_concatenated	0.024	0.432	0.454	0.066	0.0008	0	2	1	0.999	2	2232258	629	23	2.14	580616008	258.052	4515866	251215379	111.651	2048640	45.3654	88.0541	0.00615174	0	0	6.92061	5.01913
S477_concatenated	0.023	0.434	0.488	0.072	0.0008	0	1.8	1	0.999	1.8	2231276	664	20	2.21	484143297	215.175	3846060	227071893	100.921	1878918	48.8531	87.9443	0.00553649	0	0	7.0703	4.97986
S478_concatenated	0.029	0.432	0.442	0.067	0.0008	0	3	1	0.999	3	2234313	688	20	2.16	916210589	407.205	7140826	385000537	171.111	3157972	44.2242	88.0708	0.0039904	0	0	6.9011	5.0241
S479_concatenated	0.025	0.431	0.467	0.071	0.0008	0	2.4	1	0.999	2.4	2233610	675	20	2.14	677507296	301.114	5333960	302487616	134.439	2489586	46.6743	87.7139	0	0	0	7.17236	5.11378
S480_concatenated	0.017	0.422	0.468	0.069	0.001	0	1	1	0.999	1	2228291	645	20	2.18	337757650	150.115	2663258	151178026	67.1902	1246090	46.7882	72.7381	0	0	12.8229	9.74052	4.69847
S481_concatenated	0.018	0.433	0.432	0.058	0.0008	0	0.8	1	0.999	0.8	2216400	661	21	2.18	250456931	111.314	1884612	102714874	45.6511	814176	43.2013	88.7971	0	0	0	6.26536	4.93753
S482_concatenated	0.019	0.435	0.477	0.064	0.0008	0	1	1	0.999	1	2222072	690	22	2.19	282936829	125.75	2170438	129290981	57.4627	1034952	47.684	88.8855	0.00715291	0	0	6.39876	4.70855
S483_concatenated	0.023	0.435	0.484	0.077	0.0008	0	1.7	1	0.999	1.7	2229876	673	21	2.07	441267712	196.119	3592864	205454042	91.3129	1738750	48.3945	87.7327	0	0	0	7.38913	4.87815
S484_concatenated	0.023	0.434	0.448	0.076	0.0007	0	2	1	0.999	2	2230591	650	19	2.19	554805142	246.58	4445862	235849745	104.822	1989878	44.758	88.6597	0	0	0	6.97064	4.36963
S486_concatenated	0.023	0.432	0.468	0.076	0.0008	0	1.8	1	0.999	1.8	2231332	657	23	2.13	493692758	219.419	3954872	221283572	98.3483	1853190	46.8584	87.6312	0	0	0	7.3361	5.03275
S487_concatenated	0.028	0.44	0.47	0.094	0.0008	0	2.3	1	0.998	2.3	2230490	670	19	2.18	593162198	263.628	4965474	266270030	118.342	2333282	46.9901	87.4409	0	0	0	7.44532	5.11376
S488_concatenated	0.025	0.435	0.469	0.073	0.0008	0	2.3	1	0.999	2.3	2232155	654	23	2.19	647769657	287.898	5207418	290875620	129.278	2441286	46.8809	85.1041	0.0034417	0	0.0152418	7.50193	7.37532
S489_concatenated	0.021	0.436	0.478	0.071	0.0008	0	1.5	1	0.999	1.5	2228777	659	18	2.12	398123875	176.944	3133162	182603426	81.1571	1496114	47.7509	88.7863	0	0	0	6.57792	4.63582
S490_concatenated	0.02	0.431	0.439	0.06	0.0008	0	1.2	1	0.999	1.2	2228624	649	19	2.18	356774062	158.566	2710306	148976179	66.2116	1190752	43.9342	89.0135	0	0	0	6.2076	4.77889
S491_concatenated	0.022	0.433	0.454	0.065	0.0008	0	1.5	1	0.999	1.5	2229374	672	22	2.13	438441612	194.863	3383824	189378063	84.168	1535524	45.3784	88.4126	0	0	0	6.69926	4.88811
S492_concatenated	0.018	0.428	0.416	0.06	0.0008	0	0.9	1	0.998	0.9	2224289	666	18	2.16	277792963	123.464	2095758	109066140	48.4738	871810	41.5988	88.9536	0	0	0	6.1254	4.92097
S493_concatenated	0.018	0.432	0.449	0.072	0.0008	0	0.9	1	0.999	0.9	2218950	649	19	2.05	269825315	119.922	2121090	115149677	51.1776	951842	44.8751	88.3714	0	0	0	6.78252	4.8461
S494_concatenated	0.017	0.431	0.447	0.068	0.0008	0	0.9	1	0.999	0.9	2217742	699	20	2.11	259609218	115.382	2030338	110139870	48.9511	906894	44.6671	88.6779	0	0	0	6.55559	4.76656
S495_concatenated	0.022	0.433	0.475	0.066	0.0007	0	1.6	1	0.999	1.6	2230320	631	20	2.25	440407166	195.737	3419034	200202612	88.9789	1623028	47.4704	89.2462	0.0172562	0	0	6.43003	4.30653
S496_concatenated	0.021	0.433	0.475	0.074	0.0007	0	1.4	1	0.999	1.4	2228678	645	20	2.29	392366877	174.385	3076510	178400863	79.2893	1462846	47.5489	89.06	0.0120346	0	0	6.57556	4.35243
S497_concatenated	0.027	0.434	0.455	0.072	0.0008	0	3	1	0.999	3	2234403	663	20	2.22	839408858	373.071	6677240	364298103	161.91	3035992	45.4678	87.8641	0.0145611	0	0	7.19283	4.92856
S498_concatenated	0.022	0.429	0.453	0.066	0.0009	0	1.6	1	0.999	1.6	2218591	606	19	2.28	459277565	204.123	3562562	198336961	88.1498	1613736	45.2971	89.2316	0	0	0	5.49168	5.27673
S499_concatenated	0.016	0.431	0.468	0.071	0.0011	0	0.7	1	0.998	0.7	2208594	809	23	2.22	208933705	92.8594	1627074	93581732	41.5919	761054	46.7744	87.9028	0	0	0	6.40118	5.69604
S500_concatenated	0.027	0.434	0.493	0.078	0.001	0	2.8	1	0.998	2.8	2223716	730	25	2.24	714748075	317.666	5805766	339803348	151.024	2862196	49.2992	87.5673	0.0236919	0	0	6.73458	5.67439
S501_concatenated	0.021	0.432	0.469	0.075	0.0011	0	1.3	1	0.998	1.3	2224322	755	20	2.12	367441199	163.307	2927496	165177947	73.4124	1374556	46.9533	86.3296	0.0170285	0	0	7.71287	5.94046
S502_concatenated	0.02	0.429	0.465	0.069	0.0007	0	1.4	1	0.999	1.4	2215791	653	20	2.23	393344381	174.82	3110546	175170020	77.8533	1446866	46.5149	88.2364	0.0100936	0	0	7.11638	4.63709
S503_concatenated	0.021	0.432	0.481	0.078	0.0007	0	1.5	1	0.999	1.5	2228537	641	18	2.22	401468001	178.43	3265096	185906639	82.6252	1571586	48.1329	88.138	0.00980155	0	0	7.30737	4.54486
S504_concatenated	0.022	0.43	0.479	0.081	0.0008	0	1.8	1	0.998	1.8	2232133	677	20	2.15	462038788	205.351	3819476	213669234	94.9641	1830936	47.9368	86.6179	0.00513511	0	0	8.06005	5.31692
S505_concatenated	0.023	0.433	0.48	0.08	0.0007	0	1.8	1	0.999	1.8	2230755	650	21	2.28	473728519	210.546	3816914	218388034	97.0613	1830596	47.9601	88.7049	0.0154085	0	0	6.97056	4.30915
S506_concatenated	0.025	0.431	0.455	0.081	0.0008	0	2.2	1	0.999	2.2	2233306	683	18	2.08	605410855	269.072	4991074	263037924	116.906	2268854	45.4582	86.9112	0.016664	0	0	7.89002	5.18216
S507_concatenated	0.021	0.431	0.461	0.066	0.0008	0	1.5	1	0.999	1.5	2230921	652	20	2.15	426448256	189.533	3308988	187684854	83.4155	1525934	46.1148	87.8566	0.0201894	0	0	6.99273	5.13046
S508_concatenated	0.023	0.434	0.457	0.073	0.0008	0	1.6	1	0.999	1.6	2230500	669	17	2.13	456954116	203.091	3626080	199100586	88.4892	1655964	45.6682	88.0352	0.0114764	0	0	7.07092	4.88243
S509_concatenated	0.022	0.435	0.447	0.069	0.0008	0	1.5	1	0.999	1.5	2228544	653	19	2.23	429121732	190.721	3363958	182344705	81.0421	1502752	44.6721	88.3607	0.0107839	0	0	6.82262	4.8059
S510_concatenated	0.022	0.432	0.449	0.067	0.0008	0	1.5	1	0.999	1.5	2229869	656	20	2.09	448724365	199.433	3496088	191810177	85.249	1569496	44.8929	87.9465	0.015423	0	0	6.91806	5.12006
S511_concatenated	0.024	0.432	0.474	0.076	0.0008	0	2.1	1	0.999	2.1	2233273	663	20	2.14	563072314	250.254	4481902	255776997	113.679	2122556	47.3584	87.7465	0.0184726	0	0	7.16557	5.0695
S512_concatenated	0.029	0.438	0.498	0.082	0.0008	0	2.7	1	0.998	2.7	2233151	682	17	2.2	671594015	298.486	5516144	322219039	143.208	2748482	49.8261	87.9034	0.00931551	0	0	7.27163	4.81561
S513_concatenated	0.026	0.431	0.462	0.074	0.0008	0	2.4	1	0.999	2.4	2232765	672	20	2.17	646417016	287.296	5205694	286678042	127.412	2408116	46.2593	87.8933	0	0	0	7.13309	4.97361
S514_concatenated	0.028	0.435	0.474	0.077	0.0007	0	2.7	1	0.999	2.7	2232976	661	21	2.27	726229627	322.769	5845358	329884140	146.615	2768946	47.37	88.6821	0.0123531	0	0	6.91761	4.38796
S515_concatenated	0.026	0.436	0.483	0.073	0.0007	0	2.3	1	0.999	2.3	2231330	654	19	2.3	606654993	269.624	4815686	281827116	125.256	2328520	48.3528	89.1683	0.0103089	0	0	6.50269	4.31866
S517_concatenated	0.019	0.43	0.451	0.079	0.0008	0	1.2	1	0.999	1.2	2229472	654	19	2.13	323609947	143.827	2643044	139725497	62.1002	1193394	45.1523	86.9756	0.00620315	0	0	7.82368	5.19455
S518_concatenated	0.02	0.429	0.483	0.078	0.0011	0	1.2	1	0.998	1.2	2224490	786	20	2.23	319653494	142.068	2599424	148938109	66.1947	1256408	48.3341	86.0201	0	0	0	8.1187	5.86119
S519_concatenated	0.019	0.433	0.465	0.063	0.0008	0	1	1	0.999	1	2224015	635	23	2.08	291807412	129.692	2213752	129741779	57.663	1030216	46.5371	88.6514	0.197306	0	0	6.23338	4.91788
S520_concatenated	0.018	0.429	0.469	0.081	0.0013	0	1	1	0.998	1	2227941	719	19	2.2	275094110	122.264	2237960	123751380	55.0006	1049402	46.891	84.3862	0	0	0	8.18754	7.42628
S521_concatenated	0.02	0.436	0.47	0.069	0.0007	0	1.1	1	0.999	1.1	2220719	628	18	2.22	292986165	130.216	2297066	131399856	58.3999	1078552	46.9535	89.1814	0.199234	0	0	6.38273	4.2366
S522_concatenated	0.019	0.429	0.446	0.071	0.0008	0	1.1	1	0.999	1.1	2228340	710	17	2.13	323068143	143.586	2545336	137378544	61.0571	1135080	44.5945	87.3498	0.00793184	0	0	7.33554	5.30675
S525_concatenated	0.019	0.435	0.475	0.067	0.0007	0	1	1	0.999	1	2220196	628	18	2.27	290050891	128.911	2217628	131965615	58.6514	1053672	47.5135	89.9709	0	0	0	5.85531	4.17374
S526_concatenated	0.021	0.433	0.491	0.072	0.0007	0	1.2	1	0.999	1.2	2226656	625	19	2.26	304121853	135.165	2395570	143411158	63.7383	1175870	49.0852	88.7629	0	0	0	6.72455	4.51252
S527_concatenated	0.019	0.434	0.474	0.069	0.0007	0	1	1	0.999	1	2224227	630	17	2.26	283306108	125.914	2196274	128500132	57.1112	1041454	47.4191	89.2338	0.0622403	0	0	6.4144	4.28959
S528_concatenated	0.017	0.433	0.438	0.06	0.0007	0	0.7	1	0.999	0.7	2214841	654	20	2.29	207205397	92.0913	1564916	86165052	38.2956	684626	43.7484	89.5329	0.0113995	0	0	6.04642	4.40927
S529_concatenated	0.017	0.427	0.464	0.067	0.0007	0	0.9	1	0.999	0.9	2225354	639	19	2.21	244024186	108.455	1898476	108077744	48.0346	880394	46.3737	88.0237	0.0140901	0	0	7.10822	4.85403
S530_concatenated	0.022	0.432	0.48	0.073	0.0007	0	1.6	1	0.999	1.6	2230283	651	18	2.22	433818753	192.808	3394762	199458431	88.6482	1629212	47.9919	88.7649	0.00392947	0	0	6.67752	4.55364
S531_concatenated	0.023	0.433	0.494	0.073	0.0007	0	1.7	1	0.999	1.7	2230179	644	24	2.29	450704109	200.313	3577380	213940254	95.0846	1765658	49.3562	88.7393	0.0052118	0	0	6.79381	4.46164
S532_concatenated	0.025	0.432	0.502	0.086	0.0007	0	2.3	1	0.998	2.3	2231968	652	21	2.2	569416691	253.074	4686688	276414336	122.851	2353140	50.209	87.2325	0.738527	0	0	7.43849	4.59048
S533_concatenated	0.022	0.429	0.461	0.073	0.0007	0	1.6	1	0.999	1.6	2228573	652	19	2.23	445829840	198.147	3534908	196110856	87.1604	1628184	46.0602	88.0499	0.00565192	0	0	7.20485	4.73963
S534_concatenated	0.028	0.433	0.504	0.078	0.0007	0	2.9	1	0.998	2.9	2233006	663	16	2.28	734414053	326.406	5942550	357498014	158.888	2997456	50.4406	88.4282	0.00640666	0	0	7.06107	4.50428
S535_concatenated	0.023	0.427	0.482	0.075	0.0007	0	1.6	1	0.998	1.6	2231853	650	19	2.23	437180674	194.303	3473428	202091126	89.8183	1673244	48.1727	87.8052	0	0	0	7.29328	4.90156
S536_concatenated	0.022	0.431	0.464	0.081	0.0008	0	1.6	1	0.999	1.6	2231567	641	17	2.16	428825200	190.589	3482314	189442972	84.1969	1616020	46.4065	87.1264	0.0108939	0	0	7.72573	5.13695
S537_concatenated	0.022	0.433	0.486	0.085	0.0008	0	1.5	1	0.999	1.5	2229798	654	19	2.21	383860062	170.604	3150806	179292481	79.6855	1532980	48.6536	87.313	0.0037844	0	0	7.6544	5.02881
S538_concatenated	0.021	0.432	0.491	0.082	0.0008	0	1.5	1	0.999	1.5	2230101	638	16	2.19	370874375	164.833	3055788	175101184	77.8227	1499204	49.0611	87.0588	0	0	0	7.80227	5.13889
S539_concatenated	0.021	0.437	0.481	0.071	0.0008	0	1.2	1	0.999	1.2	2223475	672	18	2.08	320255929	142.336	2527190	147496196	65.5539	1214954	48.0753	88.2848	0.139476	0	0	6.82957	4.74615
S540_concatenated	0.019	0.429	0.468	0.069	0.0008	0	1	1	0.998	1	2230531	660	18	2.19	295191353	131.196	2275734	131887363	58.6166	1065140	46.8042	87.535	0.0122093	0	0	7.01098	5.4418
S541_concatenated	0.02	0.435	0.489	0.077	0.0008	0	1.3	1	0.998	1.3	2225911	662	17	2.15	344071763	152.921	2772328	161380621	71.7247	1355280	48.886	87.2257	0.185417	0	0	7.45712	5.13173
S542_concatenated	0.02	0.431	0.488	0.074	0.0008	0	1.2	1	0.998	1.2	2229752	659	21	2.15	315269362	140.12	2471898	147676834	65.6341	1205796	48.7802	87.5266	0.00763222	0	0	7.13214	5.33359
S543_concatenated	0.019	0.43	0.463	0.072	0.0008	0	1.1	1	0.999	1.1	2229056	649	18	2.11	294759884	131.004	2324880	130308942	57.9151	1076680	46.3112	87.1993	0.222242	0	0	7.3379	5.24054
